# Supplementary material for: Transcriptomic and metabolomic profiling of strawberry during postharvest cooling and heat storage
Source: Front Plant Sci. 2022 Oct 12;13:1009747. doi: 10.3389/fpls.2022.1009747 (PMC9597325; doi:10.3389/fpls.2022.1009747)
Supplement: Supplementary file 2 [file Table_2.xlsx]

## Sheet: Table S1
Table S1 Information on filtered genes
Gene	CDs size(bp)	Full gene name	CDs	NCBI number	Gene ID	DF_fpkm	EF_fpkm	FF_fpkm	AS_fpkm	BS_fpkm	CS_fpkm
YZ1	477	Hsp20/alpha crystallin family	ATGTCTCTTATTCCGGGAAGCTTTTTCGGCAACGATCGACGGAGCAACATCTTCGACCCGTTCTCGCTCGACATCTGGGACCCGTTTCAGGACTTCCCCTTGACCACCTCTCGCTCGGCTCCACGCTCCGAAACGGCGGCAGTGGCGAACACGCGCATCGACTGGAAGGAGACGCCGGAGGCGCACGTGTTCAAGGCGGACCTGCCGGGGCTGAAGAAGGAGGAGGTGAAGGTGGAGGTAGAGGAAGGGAAGGTGCTGCAGATCAGCGGCGAGAGGAAAGTGGAGAAGGAGGACAAGAGTGACAAGTGGCATAGGGTGGAGAGGAGCAGCGGCAAGTTCTTGAGGAGGTTCAGGCTGCCGGAGAATGCGAAGGTGGGGGAGGTGAAGGCGGCGATGAAG…	XM_004307545	augustus_masked-Fvb7-4-processed-gene-52.3	0.682156	935.613	13.2057	218.018	142.001	212.955
YZ4	525	Universal stress protein family	ATGGAAGGGGATATTAGTATGAAGAAAATAGTAGTGGCGGTGGATGAGAGCGAAGAGAGCATGCACGCACTTTCCTGGTGTCTCGGAAACCTTTCCTCTCAAAAAGCCACTGATGCTACTGCTGCCGATACCAGTCGTACTAGCCTTGTTCTTCTCTATGTCAAACCACCACCTCCACTTCATTCCTCTTATGACGCTGCAGGATACATGTTTTCGAAGAACGATGTTGTGGCGACAATGGAGAAATACGGGAATGACATGATAAATTCAGTGATGCAACGAGCTGAAGCCGTCTACAGAAACTTCAATGTCAGTGCCAATGTAAATATCGAAAGAGTGGTTGGCAGCGGAGACCCGAAAGATGTCATATGCAATACTGTCGAGAAGCTTCGAGCTGAT…	XM_004300412.2	maker-Fvb5-2-augustus-gene-247.24	0	0.23241	0.0786729	0	0.0170157	0
YZ5	396	Senescence regulator	ATGGCGATGACAGAAGAGTTTCAAGAAGCGGAGGTGATCTTCTCTGAGAGCGGAGAGTCCTGCTTGGATTTCCGGCAACAACAGCAACAAAGCGCCAAGAAGTCGTCGGTGACAAAGAAGAAGAAAATGGGGAACTCGGTGCCGGTGAGGATTCCGAATCAAATGTTCGACCTCCGTGGCGGCGGCGGCGGCGGTGTTGTTAATGACCTCGACGACGACGAGCGTTACTACAAGGACGAAGGCGAGATGGTGCCGCCGCATTTGATCGTACGGCGGCGCGTGGAAGGGAAGATGGAGTTTTCGATGTGCACCGGAAACGGAAGAACTCTCAAGGGGAGGGATTTGAGTCAAGTCCGGAATTCCATTCTGAGGATGACCGGGTTCTTGGAAGCTTGA	XM_004295368.2	augustus_masked-Fvb3-2-processed-gene-2.17	0.459142	7.4965	4.01178	0.64575	1.33746	1.83761
YZ8	429	EF-hand domain pair	ATGGGAGTGGTGATAATCGACGGAACGACGGTGAAGGACTTCGTGAGCGACGAGGTGCAGTTCAAGAAGAGCGTGGACGAGCGTTTTGCTGCTCTAGATCTTAACAACGATGGCGTTCTGTCCCGGTCTGAGTTGCGAAAAGCGTTCGAGTCTATGAGATTGATCGAGACCCACTTCGGCATGGACGTGGCAACCTCGCCTGATGAGCTGACGCAGCTCTACAATTCCATATTCGATAAGTTCGACTGCGACCAGAGCGGGACGGTGGATCTGGACGAGTTCAGGGAGGAGATGAAGAAGATTTTGCTGGCCATCGCCGACGGGCTTGGCTCTTGCCCTATACAGATGGCTCTCGAGGACCAGAGCTTTCTCAAGCAGGCTGCAGATCTCGAGGCTTCC…	XM_004306435.2	augustus_masked-Fvb7-3-processed-gene-249.0	0.257321	3.02388	1.06491	80.8442	130.395	68.8179
YZ9	561	Histone-like transcription factor (CBF/NF-Y) and archaeal histone	ATGGCGGACTCCGACAACGACTCCGGAGGCGGGCACAACAGCCCCAAGAGCGAGCTCTCGCCGCGGGAGCAGGACCGGCTGCTGCCCATTGCCAACGTCAGCAGGATCATGAAGAAGGCTCTGCCGGCCAACGCCAAGATCTCCAAGGACGCCAAGGAGACTGTGCAGGAGTGTGTCTCCGAGTTCATCAGCTTCATCACCGGAGAGGCCTCCGACAAGTGCCAGCGCGAGAAGCGCAAGACCATCAACGGCGACGATCTCCTCTGGGCCATGACGACGTTAGGGTTCGAGGAGTATGTGGAGCCGCTGAAAGTGTACTTGCAGCGGTTTAGGGAGATGGAGGGGGAGAAGAGCAGCATGGCGGCGCGTGATAAGGACTCGAGCGGCGGGGTTGTGGGG…	XM_004291519.2	augustus_masked-Fvb3-1-processed-gene-110.4	0.0291304	10.8233	1.63415	1.30444	5.63771	0.467986
YZ10	1143	Protein phosphatase 2C	ATGATACAGAAAGGTTTGCTTAGAATGATTGTACCCTGTTGGAGGCCATCTCTGGAGGAAGATGGTGCTCGACGGGTTGGCGAAGCCAGTGGACGTGTTGAAGGGTTGATGTGGTACAAGGACTTGGGCAACCATGCTTGGGGGCAATTCTCAATGGCTGTGATCCAAGCCAATAGTACTTTGGAGGATCAAAGCCAGCTCGAGTCCGGGTTTCTGAGTTCAAATAAGTCCGGTCCTCAGGGGACCTTCGTTGGGATTTACGATGGACATGGAGGCCCCGAGGCTTCAAGATTTGTAAACGACAATCTTTTCAGCAATCTGCAGAGATTTGCATCAGAGCATCGAAGCGTATCGGAACATGTTATCCGGAAGGCGTTTTTGGCCACGGAAGAGAACTTC…	XM_004302777.2	snap_masked-Fvb6-1-processed-gene-262.36	0.00771831	1.10349	0.0392632	0.0793722	0.350954	0.130425

## Sheet: Table S2
Table S2 Specific primers used for qRT-PCR
Table S2-1 The primers for qRT-PCR verification.
Gene	Gene ID	Gene description	Forward primer	Reverse primer
V1	maker-Fvb2-2-augustus-gene-131.49	PREDICTED: ethylene-responsive transcription factor ABR1-like isoform X1 [Fragaria vesca subsp. vesca]	CAGGGGACCTCTATGTTCCA	GAGGAAACCACCACATTGCT
V2	augustus_masked-Fvb5-1-processed-gene-71.8	PREDICTED: uncharacterized protein LOC101301740 [Fragaria vesca subsp. vesca]	AAGGTCCACCAGGTGTTGAG	CAAGAGGACGAGGGACTCTG
V3	maker-Fvb2-3-snap-gene-116.47	PREDICTED: L-ascorbate oxidase homolog [Fragaria vesca subsp. vesca]	CGCACCCTACCAATTTCAGT	CTTTTTCATCCCCCTTTTCC
V4	maker-Fvb7-2-augustus-gene-167.36	PREDICTED: peptidyl-prolyl cis-trans isomerase CYP18-1 [Fragaria vesca subsp. vesca]	AATTTCTCCCGCCAACTTTT	CATTTGTGCAGCCTTCAAGA
V5	maker-Fvb3-2-augustus-gene-265.38	PREDICTED: protein NRT1/ PTR FAMILY 8.1-like [Fragaria vesca subsp. vesca]	TTCCGATGGTGTATGGGATT	TTCAAGAGCAGTTGCCACAC
V6	augustus_masked-Fvb4-2-processed-gene-46.12	PREDICTED: probable carboxylesterase 6 [Fragaria vesca subsp. vesca]	TTGAAGGAACACCCTGGAAC	CTGAGAGCACCATGTCCTGA
V7	maker-Fvb5-1-snap-gene-78.67	PREDICTED: protein YLS3 [Fragaria vesca subsp. vesca]	TTACCCATCACTCGCCTACC	TGGCTTTCTGATCTGTGTGG
V8	snap_masked-Fvb6-3-processed-gene-232.40	PREDICTED: dihydroneopterin aldolase 2 isoform X1 [Fragaria vesca subsp. vesca]	ATGACAACCCTCAGGCAAAC	ATGCGATCCAGTCCGTAATC
V9	maker-Fvb5-3-snap-gene-67.35	PREDICTED: phosphoinositide phosphatase SAC1 [Fragaria vesca subsp. vesca]	GCGAAGACCTTCTTGCAATC	CCCTCTACCCAGTCAACCAA
V10	maker-Fvb2-3-augustus-gene-210.30	PREDICTED: histone-lysine N-methyltransferase SUVR4 [Fragaria vesca subsp. vesca]	TGAGAACTGTGAAGCCAACG	CTTTACTCCCCGGAAACCTC
Table S2-2 Primer used for filtered genes clone
Gene	Primer sequence (5'-3') F	Primer sequence (5'-3') R	Upstream restriction site	Downstream restriction site
YZ1	GGACTCTTGACCATGGTAGATCTATGTCTCTTATTCCGGGAAGCTTTT	TGAAAAGTTCTTCTCCTTTACTAGTGTCAGAAATCTGAATAGCCTTC	Bgl2	Spe1
YZ4	GGACTCTTGACCATGGTAGATCTATGGAAGGGGATATTAGTATGAA	TGAAAAGTTCTTCTCCTTTACTAGTTTTGTGGTCAGGATGCTTGACAA	Bgl2	Spe1
YZ5	GGACTCTTGACCATGGTAGATCTATGGCGATGACAGAAGAGTTTCAA	TGAAAAGTTCTTCTCCTTTACTAGTAGCTTCCAAGAACCCGGTCATCC	Bgl2	Spe1
YZ8	AACACGGGGGACTCTTGACCATGGATGGGAGTGGTGATAATCGACGGAA	TGAAAAGTTCTTCTCCTTTACTAGTGGTGTGTGAAACTGAGGACGATG	Nco1	Spe1
YZ9	AACACGGGGGACTCTTGACCATGGATGGCGGACTCCGACAACGACTC	TGAAAAGTTCTTCTCCTTTACTAGTTCTGGGTCTACCCATGTTGGTCC	Nco1	Spe1
YZ10	AACACGGGGGACTCTTGACCATGGATGATACAGAAAGGTTTGCTTAGAA	TGAAAAGTTCTTCTCCTTTACTAGTGAAGTTGGGTGTCACTGAAATAT	Nco1	Spe1
Table S2-3 Primers used for qRT-PCR on strawberry
Gene	Primer sequence (5'-3') F	Primer sequence (5'-3') R
FaPAL	CTTCTGTGGTGCTGTTTGATG	AGGGTGGTGCTTCAGTTTATGT
FaCHS	CATACCCCGACTACTACTTTCGT	CGCACATACTGGGATTCTCTT
FaCHI1	AGGGGGATGGAGATACAGGG	CCGTCTTGCCCTTCCACTTA
FaCHI2	GAAAGGAACCGAGCTTGCAG	GCACCCCATATTGAGACCCT
FaF3H	CTTTCGTGGTGAATCTTGGAG	TCGCTATGGACAACCTGCT
FaDFR2	TGGCAATGGAAGAGGTGGTG	TGGTCACACAGACCAGGTTC
FaANS	GAGTACGTGAGACCCGAAGAG	TTTCTCCCTCACCTTGATGTC
FaUFGT	TAGAGGATGTGTGGAAGATTGGT	CTGTTGTGCGAGTTGTTTTAGTG
FaGST	GCAGGAGAGCAAAAGCAACC	GTTAGGACCACGCTCTGCAT
FaAAT	GGGAGGACATCATGGATTG	CTAGATTCACCCACGCTTC
FaOMT	CACCAGACACTAGCCTTGCC	GGAATCCAGAACCCTTAGCC
FaQR	AACAATAGTAGGTCCAGCAA	ACATACAAGGGAAAGGAAA
FaNES1	TGGGTCGTATGTAAGGTGC	TGAATGATGCTGGAAATGG
FaPG	GCAAGTAGAGTCGCACAGTTTT	CAGTATTAGGCTTCCCACCA
FaPE	GGTTTCTACTGGTGCTGGTTTT	CTCGGACTGTATCGTGTTGC
FaCEL	GCTCTGTTTTGCCTGGACTT	CGTGGCTTAGATAGTTGGAAT
FaPL	TCAACTCGTCAATGGCAGAC	AATGCTCGTATCAACCAGAGA
FaGAL1	CAAAAGGGTGGAGCATTCAT	CCAGAGGAGCATCGTAATCATA
FaGAL4	ATGGCTCTCCTCTGCTTTG	TGCTTCTGGGGTAGTGAATAGA
FaEXP2	GTATCGTCCCCGTCTCATTC	AGTAGGAGTGCCCGTTGATT
FaEXP5	CTTCTTACTCTGACCCCATTGTTT	TGTGCTTAGTGCTGCTGTGTT
FaActin	TGGGTTTGCTGGAGATGAT	CAGTAGGAGAACTGGGTGC

## Sheet: Table S3
Table S3 General overview of transcriptome data
sample	raw_reads	clean_reads	clean_bases	error_rate	Q20	Q30	GC_pct	total_map
AS1	48935946	47743828	7.16G	0.03	97.27	92.51	47.05	43517991(91.15%)
AS2	53366706	52239126	7.84G	0.03	97.24	92.45	47	47643857(91.2%)
AS3	57644688	56124414	8.42G	0.03	97.36	92.72	46.8	51025799(90.92%)
BS1	59958178	57945700	8.69G	0.03	97.53	93.07	46.74	52071379(89.86%)
BS2	54644466	53479486	8.02G	0.03	97.46	92.94	46.61	48084882(89.91%)
BS3	64773442	62801456	9.42G	0.03	97.44	92.87	46.57	56589557(90.11%)
CS1	69420360	67530208	10.13G	0.03	97.72	93.64	47.67	62228455(92.15%)
CS2	55677554	54575992	8.19G	0.03	97.59	93.33	47.64	50352831(92.26%)
CS3	58396374	56572290	8.49G	0.03	97.43	92.97	47.64	52066230(92.03%)
DF1	57736506	56523908	8.48G	0.03	97.65	93.29	45.97	52040940(92.07%)
DF2	50123322	48188512	7.23G	0.03	97.78	93.53	45.61	44094729(91.5%)
DF3	56230916	54649026	8.2G	0.03	97.36	92.68	45.8	49938763(91.38%)
EF1	56104196	54756702	8.21G	0.03	97.59	93.21	45.82	49290476(90.02%)
EF2	56459954	54577350	8.19G	0.03	97.72	93.37	45.83	49389497(90.49%)
EF3	55106836	53615096	8.04G	0.03	97.62	93.2	45.64	48250213(89.99%)
FF1	52140396	50559438	7.58G	0.03	98.03	94.08	45.65	46584830(92.14%)
FF2	60608780	59551730	8.93G	0.03	97.67	93.19	45.9	54931575(92.24%)
FF3	50722754	48788566	7.32G	0.03	97.91	93.84	45.46	44748221(91.72%)

## Sheet: Table S4
Table S4 Novel genes identified in the transcriptome
gene_id	gene_name	gene_chr	gene_start	gene_end	gene_strand	gene_length
novel.500	-	Fvb2-3	18066914	18069705	+	2792
novel.501	-	Fvb2-3	18224260	18229232	+	2290
novel.502	-	Fvb2-3	19479223	19479761	+	539
novel.503	-	Fvb2-3	19634006	19640171	+	357
novel.504	-	Fvb2-3	20120359	20123388	+	2695
novel.505	-	Fvb2-3	20298500	20298835	+	336
novel.506	-	Fvb2-3	20550038	20582058	+	2251
novel.507	-	Fvb2-3	20685433	20688593	+	3161
novel.508	-	Fvb2-3	21291460	21293698	+	1707
novel.509	-	Fvb2-3	23406866	23409391	+	2526
novel.1948	-	Fvb6-3	4724690	4726677	-	1988
novel.1949	-	Fvb6-3	4725187	4726591	-	1197
novel.1418	-	Fvb5-2	7726276	7726968	+	552
novel.1419	-	Fvb5-2	8193698	8195406	+	1625
novel.1412	-	Fvb5-1	29755903	29756915	-	1013
novel.1941	-	Fvb6-3	43371667	43371991	+	325
novel.1410	-	Fvb5-1	28841463	28844712	-	2439
novel.1411	-	Fvb5-1	28872303	28873947	-	696
novel.1416	-	Fvb5-2	4743311	4746628	+	1395
novel.1417	-	Fvb5-2	7704880	7706164	+	493
novel.1946	-	Fvb6-3	1988794	1989510	-	717
novel.1415	-	Fvb5-2	3651626	3652279	+	654
novel.1788	-	Fvb6-2	24631679	24632996	+	615
novel.1789	-	Fvb6-2	25236589	25237886	+	1298
novel.1782	-	Fvb6-2	21580393	21581968	+	1576
novel.1783	-	Fvb6-2	22530973	22536983	+	3118
novel.1780	-	Fvb6-2	19414762	19416333	+	1244
novel.1781	-	Fvb6-2	19994569	19996973	+	1095
novel.1786	-	Fvb6-2	23069146	23070737	+	1592
novel.1787	-	Fvb6-2	24510266	24511406	+	630
novel.1784	-	Fvb6-2	22598423	22598998	+	425
novel.1785	-	Fvb6-2	22788336	22788663	+	328
novel.348	-	Fvb2-1	15777033	15777510	+	478
novel.349	-	Fvb2-1	16231722	16235138	+	704
novel.618	-	Fvb2-4	15047665	15047884	-	220
novel.619	-	Fvb2-4	15095991	15098881	-	1312
novel.342	-	Fvb2-1	12207230	12210323	+	746
novel.343	-	Fvb2-1	12601971	12603407	+	1437
novel.340	-	Fvb2-1	11422400	11422925	+	378
novel.341	-	Fvb2-1	11953426	11954465	+	871
novel.346	-	Fvb2-1	15044070	15046692	+	1804
novel.347	-	Fvb2-1	15103033	15104489	+	1380
novel.344	-	Fvb2-1	12672342	12675336	+	2975
novel.345	-	Fvb2-1	14484041	14488259	+	3737
novel.1940	-	Fvb6-3	43222689	43223225	+	537
novel.1413	-	Fvb5-1	29757171	29757781	-	611
novel.1942	-	Fvb6-3	43447358	43452071	+	2431
novel.1943	-	Fvb6-3	66406	68087	-	1296
novel.1944	-	Fvb6-3	1540439	1540733	-	295
novel.1945	-	Fvb6-3	1803600	1804718	-	1119
novel.1414	-	Fvb5-2	262410	266109	+	2476
novel.1947	-	Fvb6-3	3254340	3254861	-	522
novel.2158	-	Fvb7-1	4797793	4800310	-	1083
novel.2159	-	Fvb7-1	5315202	5316333	-	989
novel.2156	-	Fvb7-1	3918564	3919918	-	1132
novel.2157	-	Fvb7-1	4342118	4349728	-	5339
novel.2154	-	Fvb7-1	3059381	3064625	-	3845
novel.2155	-	Fvb7-1	3854600	3855105	-	506
novel.2152	-	Fvb7-1	2157055	2157896	-	715
novel.2153	-	Fvb7-1	2487155	2491974	-	3035
novel.2150	-	Fvb7-1	31510528	31513262	+	2653
novel.2151	-	Fvb7-1	2097860	2099874	-	1676
novel.2048	-	Fvb6-4	27189153	27191835	+	792
novel.1342	-	Fvb4-4	22514705	22516205	-	1501
novel.265	-	Fvb1-4	16625223	16626524	+	789
novel.264	-	Fvb1-4	16097334	16097847	+	514
novel.1343	-	Fvb4-4	25089185	25092361	-	352
novel.267	-	Fvb1-4	17494348	17496090	+	946
novel.266	-	Fvb1-4	17493911	17494212	+	302
novel.261	-	Fvb1-4	12147416	12153711	+	1869
novel.260	-	Fvb1-4	11906824	11910345	+	1236
novel.263	-	Fvb1-4	15929186	15929868	+	683
novel.1340	-	Fvb4-4	20673908	20674171	-	264
novel.262	-	Fvb1-4	15341697	15342543	+	847
novel.614	-	Fvb2-4	13389241	13393223	-	1626
novel.615	-	Fvb2-4	13695404	13698037	-	1190
novel.616	-	Fvb2-4	13909716	13910273	-	558
novel.2376	-	Fvb7-4	18306132	18314848	+	4567
novel.2377	-	Fvb7-4	19047195	19063966	+	3790
novel.2374	-	Fvb7-4	17729813	17731944	+	971
novel.2375	-	Fvb7-4	17878336	17880095	+	407
novel.2372	-	Fvb7-4	14980962	14982067	+	1106
novel.2373	-	Fvb7-4	16973271	16981213	+	3805
novel.2370	-	Fvb7-4	13635278	13635624	+	347
novel.2371	-	Fvb7-4	14048303	14049085	+	665
novel.610	-	Fvb2-4	11740362	11741811	-	817
novel.2378	-	Fvb7-4	20571258	20572292	+	1035
novel.611	-	Fvb2-4	12046852	12047229	-	230
novel.612	-	Fvb2-4	12292217	12293012	-	659
novel.613	-	Fvb2-4	12718643	12724736	-	2618
novel.2208	-	Fvb7-2	6717603	6723318	+	1814
novel.2209	-	Fvb7-2	7068954	7069225	+	272
novel.1031	-	Fvb4-1	5945964	5947903	+	1821
novel.2202	-	Fvb7-2	4165211	4166346	+	557
novel.2203	-	Fvb7-2	4581851	4584070	+	483
novel.2200	-	Fvb7-2	3467343	3468394	+	885
novel.2201	-	Fvb7-2	4044903	4057849	+	6478
novel.2206	-	Fvb7-2	5772224	5781513	+	3659
novel.2207	-	Fvb7-2	6184496	6186375	+	1023
novel.2204	-	Fvb7-2	4875224	4877000	+	1777
novel.2205	-	Fvb7-2	5086656	5095646	+	1133
novel.1034	-	Fvb4-1	6986186	6992537	+	493
novel.1035	-	Fvb4-1	8452667	8453436	+	770
novel.1777	-	Fvb6-2	17907757	17913663	+	3725
novel.1776	-	Fvb6-2	17624648	17625544	+	514
novel.1775	-	Fvb6-2	17102049	17102643	+	595
novel.1774	-	Fvb6-2	16682931	16684405	+	1475
novel.1773	-	Fvb6-2	16386936	16388560	+	1304
novel.1772	-	Fvb6-2	15323615	15325241	+	1627
novel.1771	-	Fvb6-2	14840384	14842925	+	847
novel.1770	-	Fvb6-2	14775050	14776936	+	1887
novel.1779	-	Fvb6-2	18420141	18420419	+	279
novel.1778	-	Fvb6-2	18015373	18015602	+	230
novel.1571	-	Fvb5-4	19582806	19583305	+	500
novel.1570	-	Fvb5-4	19414123	19415711	+	792
novel.59	-	Fvb1-1	11060662	11061417	-	756
novel.58	-	Fvb1-1	11013034	11015850	-	2817
novel.1575	-	Fvb5-4	21296142	21298369	+	2228
novel.1574	-	Fvb5-4	20520772	20532393	+	968
novel.1577	-	Fvb5-4	21818451	21818731	+	281
novel.1576	-	Fvb5-4	21491350	21491814	+	318
novel.53	-	Fvb1-1	5144425	5146508	-	963
novel.1578	-	Fvb5-4	22964623	22965538	+	916
novel.51	-	Fvb1-1	4996247	4996833	-	587
novel.50	-	Fvb1-1	4731751	4733021	-	1271
novel.57	-	Fvb1-1	10111007	10113140	-	483
novel.56	-	Fvb1-1	8288652	8291818	-	1230
novel.55	-	Fvb1-1	7519870	7521035	-	1166
novel.54	-	Fvb1-1	7018791	7019716	-	771
novel.81	-	Fvb1-2	3837843	3838983	+	611
novel.1179	-	Fvb4-3	17794177	17800585	+	3356
novel.1178	-	Fvb4-3	17505216	17507043	+	476
novel.1175	-	Fvb4-3	16101199	16102850	+	1652
novel.1174	-	Fvb4-3	14753892	14764385	+	3214
novel.1177	-	Fvb4-3	17064079	17064509	+	431
novel.1176	-	Fvb4-3	16319268	16322747	+	2772
novel.1171	-	Fvb4-3	12368388	12369640	+	1152
novel.1170	-	Fvb4-3	11636428	11641129	+	3557
novel.1173	-	Fvb4-3	13785052	13785684	+	633
novel.1172	-	Fvb4-3	13317121	13318683	+	1563
novel.1315	-	Fvb4-4	4601091	4602286	-	1114
novel.1314	-	Fvb4-4	4009417	4010097	-	681
novel.1317	-	Fvb4-4	7785928	7787671	-	1196
novel.1316	-	Fvb4-4	7713694	7714840	-	1059
novel.1311	-	Fvb4-4	527751	530084	-	1487
novel.1310	-	Fvb4-4	26141207	26141603	+	252
novel.1313	-	Fvb4-4	1749437	1751360	-	1353
novel.1312	-	Fvb4-4	1742839	1743456	-	442
novel.1319	-	Fvb4-4	9890506	9891204	-	482
novel.1318	-	Fvb4-4	9443676	9444687	-	1012
novel.759	-	Fvb3-2	15703735	15705900	+	1246
novel.758	-	Fvb3-2	15633081	15636853	+	655
novel.755	-	Fvb3-2	14997217	15000117	+	1537
novel.754	-	Fvb3-2	14830576	14831567	+	992
novel.757	-	Fvb3-2	15463317	15464835	+	1519
novel.756	-	Fvb3-2	15415344	15416140	+	292
novel.751	-	Fvb3-2	14164285	14165438	+	1154
novel.750	-	Fvb3-2	13953025	13953263	+	239
novel.753	-	Fvb3-2	14652898	14659910	+	2999
novel.752	-	Fvb3-2	14166037	14166889	+	853
novel.1210	-	Fvb4-3	29863730	29865416	+	1260
novel.199	-	Fvb1-3	27413018	27423770	+	531
novel.198	-	Fvb1-3	27131531	27134052	+	338
novel.1211	-	Fvb4-3	29884607	29885338	+	594
novel.193	-	Fvb1-3	24078599	24079643	+	1045
novel.192	-	Fvb1-3	24030252	24031116	+	865
novel.191	-	Fvb1-3	23549244	23551689	+	2255
novel.190	-	Fvb1-3	22685320	22685594	+	275
novel.197	-	Fvb1-3	27027098	27028371	+	727
novel.196	-	Fvb1-3	26274034	26275099	+	1019
novel.195	-	Fvb1-3	25543748	25544098	+	351
novel.194	-	Fvb1-3	24417541	24419009	+	897
novel.575	-	Fvb2-4	14910855	14912807	+	511
novel.574	-	Fvb2-4	14841140	14842909	+	614
novel.577	-	Fvb2-4	15117873	15119018	+	1146
novel.576	-	Fvb2-4	15094752	15097094	+	2246
novel.571	-	Fvb2-4	13698180	13701017	+	1185
novel.570	-	Fvb2-4	13359192	13362547	+	2289
novel.573	-	Fvb2-4	14408585	14409034	+	298
novel.572	-	Fvb2-4	14071481	14073041	+	1561
novel.1214	-	Fvb4-3	31598198	31599712	+	1119
novel.579	-	Fvb2-4	15830787	15832110	+	1152
novel.578	-	Fvb2-4	15273456	15274053	+	598
novel.1215	-	Fvb4-3	31600112	31601449	+	851
novel.1409	-	Fvb5-1	27950765	27951587	-	583
novel.1408	-	Fvb5-1	26629819	26630394	-	448
novel.1216	-	Fvb4-3	31602696	31604615	+	1815
novel.1959	-	Fvb6-3	9140125	9140679	-	555
novel.1958	-	Fvb6-3	8701954	8703763	-	1810
novel.1957	-	Fvb6-3	8579439	8581504	-	2066
novel.1956	-	Fvb6-3	8470259	8471316	-	1058
novel.1955	-	Fvb6-3	7482584	7486804	-	1715
novel.1402	-	Fvb5-1	22922786	22923831	-	1046
novel.1953	-	Fvb6-3	6564183	6566432	-	1310
novel.1404	-	Fvb5-1	23811486	23814386	-	648
novel.1407	-	Fvb5-1	26321578	26323042	-	1465
novel.1406	-	Fvb5-1	25744815	25747259	-	424
novel.1799	-	Fvb6-2	32032956	32034007	+	859
novel.1193	-	Fvb4-3	22665542	22668106	+	691
novel.1192	-	Fvb4-3	22364020	22365015	+	502
novel.1791	-	Fvb6-2	25797395	25798299	+	905
novel.1790	-	Fvb6-2	25397964	25400184	+	2093
novel.1793	-	Fvb6-2	26791737	26793886	+	1638
novel.1792	-	Fvb6-2	26626155	26629916	+	1769
novel.1795	-	Fvb6-2	27963066	27963742	+	502
novel.1623	-	Fvb6-1	3116025	3117515	+	334
novel.1797	-	Fvb6-2	30037992	30040028	+	846
novel.1796	-	Fvb6-2	27963843	27964725	+	549
novel.1622	-	Fvb6-1	2818564	2819070	+	349
novel.379	-	Fvb2-1	17020983	17024408	-	1624
novel.378	-	Fvb2-1	17017031	17020215	-	2434
novel.377	-	Fvb2-1	16973772	16975249	-	1443
novel.376	-	Fvb2-1	14819602	14821587	-	1768
novel.375	-	Fvb2-1	14236132	14237443	-	1312
novel.374	-	Fvb2-1	12680329	12682371	-	1212
novel.373	-	Fvb2-1	12672339	12675696	-	2652
novel.372	-	Fvb2-1	12601971	12603407	-	653
novel.371	-	Fvb2-1	11017760	11018557	-	613
novel.370	-	Fvb2-1	10447330	10447905	-	487
novel.409	-	Fvb2-2	12047443	12047993	+	551
novel.408	-	Fvb2-2	11896473	11904145	+	3791
novel.1627	-	Fvb6-1	7789548	7789997	+	450
novel.401	-	Fvb2-2	7150218	7153070	+	2021
novel.400	-	Fvb2-2	7144897	7147872	+	2309
novel.403	-	Fvb2-2	8884021	8885569	+	1549
novel.402	-	Fvb2-2	7630700	7632337	+	1618
novel.405	-	Fvb2-2	10131641	10133991	+	961
novel.404	-	Fvb2-2	9422668	9424518	+	916
novel.407	-	Fvb2-2	10181692	10188737	+	3483
novel.406	-	Fvb2-2	10134147	10136496	+	364
novel.386	-	Fvb2-1	20427876	20439659	-	5276
novel.387	-	Fvb2-1	20840043	20841232	-	1190
novel.384	-	Fvb2-1	19283568	19287155	-	1971
novel.385	-	Fvb2-1	19691967	19692320	-	225
novel.382	-	Fvb2-1	18649601	18652511	-	1004
novel.383	-	Fvb2-1	18876519	18878684	-	1608
novel.380	-	Fvb2-1	18000489	18001914	-	1094
novel.381	-	Fvb2-1	18057516	18058426	-	771
novel.993	-	Fvb3-4	10742754	10746221	-	922
novel.992	-	Fvb3-4	9577076	9577574	-	355
novel.991	-	Fvb3-4	9267472	9268800	-	1329
novel.990	-	Fvb3-4	8247941	8250370	-	2430
novel.2149	-	Fvb7-1	30143904	30145142	+	894
novel.2148	-	Fvb7-1	29965002	29967316	+	1815
novel.995	-	Fvb3-4	11930447	11933460	-	2138
novel.994	-	Fvb3-4	11469764	11472598	-	2835
novel.2145	-	Fvb7-1	27073825	27074183	+	268
novel.2144	-	Fvb7-1	25502326	25503005	+	680
novel.999	-	Fvb3-4	12922772	12924018	-	783
novel.998	-	Fvb3-4	12920135	12920541	-	407
novel.2141	-	Fvb7-1	24399607	24400706	+	639
novel.2140	-	Fvb7-1	24003356	24003919	+	452
novel.2143	-	Fvb7-1	25489074	25489906	+	710
novel.2142	-	Fvb7-1	25241990	25245803	+	3065
novel.805	-	Fvb3-2	14191355	14191618	-	264
novel.804	-	Fvb3-2	13880795	13881367	-	573
novel.2198	-	Fvb7-2	3237117	3237621	+	505
novel.2199	-	Fvb7-2	3303558	3304250	+	602
novel.801	-	Fvb3-2	12550949	12552103	-	1155
novel.800	-	Fvb3-2	9894028	9897826	-	2911
novel.803	-	Fvb3-2	13863531	13865964	-	2434
novel.802	-	Fvb3-2	13438493	13440089	-	679
novel.2192	-	Fvb7-1	29288547	29289663	-	945
novel.833	-	Fvb3-3	3735305	3738094	+	1500
novel.2193	-	Fvb7-1	29305161	29305961	-	558
novel.2190	-	Fvb7-1	27161048	27161895	-	403
novel.2191	-	Fvb7-1	28905553	28907068	-	700
novel.2196	-	Fvb7-2	2122466	2123078	+	341
novel.2197	-	Fvb7-2	2508225	2509425	+	1201
novel.2194	-	Fvb7-1	30433804	30435418	-	730
novel.2195	-	Fvb7-2	351284	353145	+	522
novel.979	-	Fvb3-4	27242488	27247326	+	3602
novel.978	-	Fvb3-4	27229292	27232280	+	1568
novel.2367	-	Fvb7-4	8876421	8877529	+	989
novel.2366	-	Fvb7-4	7461750	7462130	+	293
novel.2361	-	Fvb7-4	3943966	3944880	+	805
novel.2360	-	Fvb7-4	1501323	1509423	+	3160
novel.2363	-	Fvb7-4	6636200	6638681	+	1133
novel.2362	-	Fvb7-4	5640511	5641405	+	895
novel.971	-	Fvb3-4	25459590	25460249	+	660
novel.970	-	Fvb3-4	25322375	25324284	+	992
novel.973	-	Fvb3-4	26112102	26113657	+	446
novel.972	-	Fvb3-4	25885210	25887181	+	517
novel.975	-	Fvb3-4	27081477	27081775	+	208
novel.974	-	Fvb3-4	26344366	26344868	+	330
novel.977	-	Fvb3-4	27220923	27223530	+	1576
novel.976	-	Fvb3-4	27082554	27083053	+	397
novel.2219	-	Fvb7-2	16922142	16924078	+	667
novel.2218	-	Fvb7-2	16228359	16229819	+	1461
novel.2211	-	Fvb7-2	7622519	7627092	+	2064
novel.2210	-	Fvb7-2	7299738	7301004	+	1267
novel.2213	-	Fvb7-2	9251135	9251355	+	221
novel.2212	-	Fvb7-2	8200928	8201329	+	373
novel.2215	-	Fvb7-2	12292673	12293852	+	580
novel.2214	-	Fvb7-2	10747602	10748039	+	352
novel.2217	-	Fvb7-2	15843641	15845463	+	1067
novel.2216	-	Fvb7-2	15064013	15065279	+	1267
novel.1096	-	Fvb4-2	13715854	13716060	+	207
novel.1097	-	Fvb4-2	13927688	13929187	+	1385
novel.1094	-	Fvb4-2	11125956	11127656	+	1701
novel.1095	-	Fvb4-2	13258833	13269091	+	1643
novel.1092	-	Fvb4-2	10956530	10957173	+	644
novel.1093	-	Fvb4-2	11031973	11033269	+	1082
novel.1542	-	Fvb5-3	22154506	22155189	-	223
novel.1543	-	Fvb5-3	22615673	22616231	-	559
novel.66	-	Fvb1-1	18104730	18105155	-	426
novel.67	-	Fvb1-1	18862449	18863390	-	904
novel.64	-	Fvb1-1	15423592	15427057	-	1323
novel.65	-	Fvb1-1	16501757	16502190	-	362
novel.62	-	Fvb1-1	14035950	14036970	-	1021
novel.63	-	Fvb1-1	15309095	15311671	-	581
novel.60	-	Fvb1-1	11751999	11754314	-	1997
novel.1099	-	Fvb4-2	14749800	14750587	+	291
novel.1140	-	Fvb4-2	14432321	14433037	-	362
novel.1141	-	Fvb4-2	14823852	14825445	-	992
novel.1142	-	Fvb4-2	14827613	14829157	-	662
novel.1143	-	Fvb4-2	15131454	15132308	-	348
novel.1144	-	Fvb4-2	15514107	15515633	-	340
novel.1145	-	Fvb4-2	15622351	15623416	-	1066
novel.1146	-	Fvb4-2	15804000	15807526	-	3316
novel.1147	-	Fvb4-2	15882781	15883423	-	622
novel.1148	-	Fvb4-2	18623639	18628465	-	412
novel.1149	-	Fvb4-2	19184859	19189134	-	959
novel.1328	-	Fvb4-4	14485111	14489257	-	261
novel.1329	-	Fvb4-4	15684255	15684670	-	416
novel.1898	-	Fvb6-3	15282783	15282997	+	215
novel.1899	-	Fvb6-3	16237666	16240103	+	1646
novel.1320	-	Fvb4-4	10122592	10131715	-	1568
novel.1321	-	Fvb4-4	10358273	10364232	-	844
novel.1322	-	Fvb4-4	11144765	11149815	-	277
novel.1323	-	Fvb4-4	11835585	11837563	-	1979
novel.1324	-	Fvb4-4	11944349	11947117	-	748
novel.1325	-	Fvb4-4	12071001	12086804	-	554
novel.1326	-	Fvb4-4	12340689	12341953	-	648
novel.1327	-	Fvb4-4	13651614	13652001	-	388
novel.748	-	Fvb3-2	13336194	13339494	+	1342
novel.749	-	Fvb3-2	13523465	13525039	+	1575
novel.746	-	Fvb3-2	12262184	12263907	+	1002
novel.747	-	Fvb3-2	13131373	13131889	+	412
novel.744	-	Fvb3-2	9684576	9685612	+	654
novel.745	-	Fvb3-2	11498318	11498801	+	289
novel.742	-	Fvb3-2	8644284	8646264	+	1399
novel.743	-	Fvb3-2	9376559	9380604	+	4046
novel.740	-	Fvb3-2	6549546	6549939	+	311
novel.741	-	Fvb3-2	6722921	6727865	+	3629
novel.188	-	Fvb1-3	21829114	21834459	+	5346
novel.189	-	Fvb1-3	22596578	22597361	+	695
novel.184	-	Fvb1-3	19277985	19278505	+	470
novel.185	-	Fvb1-3	20499743	20501052	+	796
novel.186	-	Fvb1-3	20616993	20623710	+	2819
novel.187	-	Fvb1-3	21348535	21351055	+	2138
novel.180	-	Fvb1-3	18008886	18010064	+	1179
novel.181	-	Fvb1-3	18457206	18458751	+	336
novel.182	-	Fvb1-3	18914593	18916151	+	1164
novel.183	-	Fvb1-3	19004419	19005015	+	477
novel.566	-	Fvb2-4	11334007	11335006	+	1000
novel.567	-	Fvb2-4	12814741	12815780	+	622
novel.564	-	Fvb2-4	8440704	8441904	+	411
novel.565	-	Fvb2-4	10422950	10425815	+	2010
novel.562	-	Fvb2-4	5555478	5556445	+	467
novel.563	-	Fvb2-4	7320247	7322076	+	502
novel.560	-	Fvb2-4	4791966	4792325	+	360
novel.561	-	Fvb2-4	5258383	5259251	+	869
novel.568	-	Fvb2-4	13173218	13175411	+	1303
novel.569	-	Fvb2-4	13353162	13356691	+	3246
novel.1438	-	Fvb5-2	22498816	22501087	+	2272
novel.1439	-	Fvb5-2	23071166	23072191	+	1026
novel.1434	-	Fvb5-2	18640925	18644538	+	806
novel.1435	-	Fvb5-2	19449364	19454199	+	2489
novel.1436	-	Fvb5-2	19550507	19553338	+	2832
novel.1437	-	Fvb5-2	22201560	22201923	+	364
novel.1430	-	Fvb5-2	16212835	16213986	+	1152
novel.1431	-	Fvb5-2	17060975	17076982	+	439
novel.1432	-	Fvb5-2	17351616	17353796	+	703
novel.1433	-	Fvb5-2	17372630	17373230	+	601
novel.360	-	Fvb2-1	3825843	3828423	-	1709
novel.361	-	Fvb2-1	4277069	4279722	-	1438
novel.362	-	Fvb2-1	4666483	4667259	-	477
novel.363	-	Fvb2-1	4835609	4838691	-	2441
novel.364	-	Fvb2-1	5058824	5061627	-	1568
novel.365	-	Fvb2-1	8642806	8648874	-	3197
novel.366	-	Fvb2-1	8666560	8666989	-	377
novel.367	-	Fvb2-1	9543728	9544610	-	883
novel.368	-	Fvb2-1	9961198	9967576	-	2195
novel.369	-	Fvb2-1	10379070	10379617	-	393
novel.418	-	Fvb2-2	18564822	18576446	+	440
novel.419	-	Fvb2-2	20361183	20362416	+	1234
novel.412	-	Fvb2-2	13236898	13239982	+	517
novel.413	-	Fvb2-2	16930231	16931287	+	1057
novel.410	-	Fvb2-2	12522276	12524486	+	589
novel.411	-	Fvb2-2	12545025	12546760	+	900
novel.416	-	Fvb2-2	18169707	18172335	+	1026
novel.417	-	Fvb2-2	18311629	18313113	+	509
novel.414	-	Fvb2-2	16935444	16936940	+	800
novel.415	-	Fvb2-2	17276152	17276919	+	768
novel.2170	-	Fvb7-1	17350202	17350542	-	341
novel.985	-	Fvb3-4	1496529	1499028	-	1455
novel.986	-	Fvb3-4	5080060	5080686	-	627
novel.2173	-	Fvb7-1	20744445	20744827	-	341
novel.2174	-	Fvb7-1	21389584	21393754	-	1808
novel.2175	-	Fvb7-1	21756077	21758487	-	1215
novel.982	-	Fvb3-4	337672	338151	-	380
novel.983	-	Fvb3-4	381517	382649	-	1055
novel.2178	-	Fvb7-1	23240482	23243518	-	1731
novel.2179	-	Fvb7-1	23244398	23249574	-	3055
novel.988	-	Fvb3-4	6308584	6309876	-	1000
novel.989	-	Fvb3-4	6979919	6987133	-	954
novel.527	-	Fvb2-3	9800737	9801577	-	446
novel.2182	-	Fvb7-1	23982732	23983106	-	375
novel.2185	-	Fvb7-1	26778734	26779602	-	746
novel.1122	-	Fvb4-2	1927364	1928414	-	992
novel.1123	-	Fvb4-2	2452383	2453176	-	794
novel.1120	-	Fvb4-2	638476	639208	-	624
novel.1121	-	Fvb4-2	1572714	1575441	-	1390
novel.1126	-	Fvb4-2	2824795	2826878	-	2084
novel.1127	-	Fvb4-2	3237011	3238298	-	612
novel.1124	-	Fvb4-2	2580212	2580703	-	266
novel.1125	-	Fvb4-2	2589958	2591275	-	1318
novel.2358	-	Fvb7-4	1017287	1020350	+	1121
novel.2359	-	Fvb7-4	1260175	1260792	+	618
novel.2350	-	Fvb7-3	20071839	20073064	-	1120
novel.2351	-	Fvb7-3	21129801	21132761	-	2961
novel.2352	-	Fvb7-3	22698342	22700832	-	2491
novel.2353	-	Fvb7-3	22803075	22803831	-	757
novel.2354	-	Fvb7-3	23059459	23061586	-	1756
novel.2355	-	Fvb7-3	23102816	23105172	-	1985
novel.2356	-	Fvb7-3	23144963	23145851	-	705
novel.2357	-	Fvb7-4	913077	915007	+	878
novel.1085	-	Fvb4-2	8873583	8875359	+	1277
novel.968	-	Fvb3-4	22811643	22811926	+	284
novel.969	-	Fvb3-4	25306280	25307534	+	1033
novel.70	-	Fvb1-1	19925633	19926395	-	650
novel.962	-	Fvb3-4	20507607	20508138	+	438
novel.963	-	Fvb3-4	20527120	20527697	+	578
novel.960	-	Fvb3-4	19057713	19058006	+	294
novel.961	-	Fvb3-4	20504235	20506919	+	1839
novel.966	-	Fvb3-4	22583266	22583664	+	309
novel.967	-	Fvb3-4	22794555	22795416	+	862
novel.964	-	Fvb3-4	20847194	20848699	+	1506
novel.965	-	Fvb3-4	21940219	21942598	+	1024
novel.1086	-	Fvb4-2	8875564	8876357	+	696
novel.75	-	Fvb1-1	23478963	23480273	-	759
novel.74	-	Fvb1-1	22585434	22586229	-	696
novel.77	-	Fvb1-2	2470244	2470782	+	539
novel.76	-	Fvb1-1	25750433	25751231	-	799
novel.2228	-	Fvb7-2	20867837	20868852	+	748
novel.2229	-	Fvb7-2	20956002	20958930	+	507
novel.2224	-	Fvb7-2	19642385	19645322	+	2166
novel.2225	-	Fvb7-2	20072102	20075029	+	2928
novel.2226	-	Fvb7-2	20570608	20571162	+	555
novel.2227	-	Fvb7-2	20768329	20769328	+	774
novel.2220	-	Fvb7-2	16932065	16932897	+	833
novel.2221	-	Fvb7-2	17418412	17420134	+	1110
novel.2222	-	Fvb7-2	19105995	19106557	+	488
novel.2223	-	Fvb7-2	19499245	19499709	+	465
novel.1559	-	Fvb5-4	11852794	11875980	+	434
novel.1558	-	Fvb5-4	10011713	10013161	+	998
novel.105	-	Fvb1-2	18771613	18772406	+	794
novel.1553	-	Fvb5-4	7558170	7559357	+	1188
novel.1552	-	Fvb5-4	7422346	7424430	+	1930
novel.1551	-	Fvb5-4	6798662	6799982	+	351
novel.1550	-	Fvb5-4	6196112	6198890	+	1992
novel.1557	-	Fvb5-4	10005891	10008432	+	686
novel.1556	-	Fvb5-4	9989949	9990979	+	639
novel.1555	-	Fvb5-4	9988361	9989201	+	745
novel.1554	-	Fvb5-4	7694686	7697618	+	2695
novel.71	-	Fvb1-1	20527807	20528664	-	858
novel.1084	-	Fvb4-2	8739008	8740007	+	1000
novel.73	-	Fvb1-1	20942975	20943361	-	365
novel.72	-	Fvb1-1	20741621	20744416	-	877
novel.1081	-	Fvb4-2	6809362	6810249	+	559
novel.1080	-	Fvb4-2	5582751	5584055	+	819
novel.1083	-	Fvb4-2	8624253	8625035	+	662
novel.1082	-	Fvb4-2	8382269	8385501	+	2524
novel.79	-	Fvb1-2	3744654	3747402	+	1817
novel.78	-	Fvb1-2	3213172	3214843	+	1645
novel.2384	-	Fvb7-4	735290	736400	-	998
novel.1089	-	Fvb4-2	10132986	10134235	+	682
novel.1088	-	Fvb4-2	9842820	9843963	+	683
novel.232	-	Fvb1-3	18297014	18298534	-	1184
novel.103	-	Fvb1-2	17615751	17618298	+	512
novel.1157	-	Fvb4-3	4080448	4081511	+	1064
novel.1156	-	Fvb4-3	4074922	4076019	+	1098
novel.1155	-	Fvb4-3	2603014	2603525	+	512
novel.1154	-	Fvb4-2	24789214	24790746	-	1533
novel.1153	-	Fvb4-2	24579739	24583127	-	2558
novel.1152	-	Fvb4-2	23922720	23924161	-	1308
novel.1151	-	Fvb4-2	22032871	22034676	-	1426
novel.1150	-	Fvb4-2	20576824	20579766	-	1766
novel.1159	-	Fvb4-3	4415179	4416170	+	792
novel.1158	-	Fvb4-3	4134729	4135803	+	883
novel.1889	-	Fvb6-3	9108055	9108441	+	387
novel.1888	-	Fvb6-3	8291859	8292397	+	539
novel.1339	-	Fvb4-4	20673516	20679761	-	560
novel.1338	-	Fvb4-4	20547189	20553577	-	885
novel.1337	-	Fvb4-4	18711589	18718590	-	1351
novel.1336	-	Fvb4-4	18129809	18130704	-	822
novel.1335	-	Fvb4-4	17823088	17824413	-	760
novel.1334	-	Fvb4-4	17734598	17735393	-	233
novel.1333	-	Fvb4-4	17188702	17190363	-	1345
novel.1332	-	Fvb4-4	16566729	16567871	-	1046
novel.1331	-	Fvb4-4	16549614	16553019	-	1634
novel.1330	-	Fvb4-4	16024449	16024812	-	281
novel.773	-	Fvb3-2	19643538	19646352	+	2001
novel.772	-	Fvb3-2	19145064	19148172	+	2267
novel.771	-	Fvb3-2	18034940	18035360	+	421
novel.910	-	Fvb3-3	15314663	15315488	-	826
novel.777	-	Fvb3-2	23078689	23079810	+	903
novel.776	-	Fvb3-2	20944558	20945775	+	700
novel.775	-	Fvb3-2	20686578	20688994	+	2119
novel.774	-	Fvb3-2	20495087	20495540	+	356
novel.779	-	Fvb3-2	25518201	25525165	+	1365
novel.778	-	Fvb3-2	24153548	24155202	+	1017
novel.171	-	Fvb1-3	8897941	8899320	+	346
novel.170	-	Fvb1-3	8685304	8686406	+	993
novel.173	-	Fvb1-3	12027314	12033188	+	226
novel.172	-	Fvb1-3	9846083	9846524	+	442
novel.175	-	Fvb1-3	13791675	13792063	+	389
novel.174	-	Fvb1-3	13420486	13421392	+	883
novel.177	-	Fvb1-3	14586394	14587703	+	1123
novel.176	-	Fvb1-3	13793062	13793415	+	279
novel.179	-	Fvb1-3	16139090	16146937	+	1514
novel.178	-	Fvb1-3	14600083	14603053	+	1458
novel.799	-	Fvb3-2	8244414	8246437	-	892
novel.798	-	Fvb3-2	8149432	8152075	-	1908
novel.791	-	Fvb3-2	719141	721991	-	2487
novel.790	-	Fvb3-2	527317	527629	-	313
novel.793	-	Fvb3-2	2772711	2774687	-	1118
novel.792	-	Fvb3-2	1212489	1213093	-	605
novel.795	-	Fvb3-2	3404138	3405068	-	755
novel.794	-	Fvb3-2	3142125	3143233	-	1109
novel.797	-	Fvb3-2	4199011	4200280	-	433
novel.796	-	Fvb3-2	3841453	3844050	-	1000
novel.1423	-	Fvb5-2	11733669	11734527	+	631
novel.1422	-	Fvb5-2	11116051	11117225	+	1003
novel.1421	-	Fvb5-2	11048515	11049639	+	748
novel.1420	-	Fvb5-2	10556057	10556478	+	422
novel.1427	-	Fvb5-2	15580334	15580771	+	438
novel.1426	-	Fvb5-2	14456369	14457273	+	905
novel.1425	-	Fvb5-2	13028276	13029252	+	661
novel.1424	-	Fvb5-2	11861391	11864470	+	844
novel.1429	-	Fvb5-2	15844041	15847209	+	3169
novel.1428	-	Fvb5-2	15821268	15822518	+	1251
novel.315	-	Fvb1-4	22382380	22383402	-	1023
novel.314	-	Fvb1-4	22340400	22341347	-	948
novel.317	-	Fvb1-4	22881512	22885204	-	967
novel.316	-	Fvb1-4	22613597	22614181	-	585
novel.311	-	Fvb1-4	20687997	20688294	-	278
novel.310	-	Fvb1-4	20641809	20643135	-	1327
novel.313	-	Fvb1-4	22099615	22100518	-	522
novel.312	-	Fvb1-4	20810943	20813946	-	2599
novel.319	-	Fvb2-1	243130	243563	+	214
novel.318	-	Fvb2-1	51179	52029	+	851
novel.2065	-	Fvb6-4	2809259	2810606	-	1051
novel.429	-	Fvb2-2	24636824	24642369	+	1003
novel.428	-	Fvb2-2	24618237	24621255	+	2178
novel.427	-	Fvb2-2	24431065	24431408	+	344
novel.426	-	Fvb2-2	24324211	24324720	+	510
novel.425	-	Fvb2-2	24049019	24049254	+	236
novel.424	-	Fvb2-2	23972587	23973403	+	714
novel.423	-	Fvb2-2	21742782	21745514	+	2429
novel.422	-	Fvb2-2	21413591	21415886	+	804
novel.421	-	Fvb2-2	20733365	20734253	+	449
novel.420	-	Fvb2-2	20387081	20390834	+	970
novel.229	-	Fvb1-3	18009028	18010062	-	1035
novel.228	-	Fvb1-3	15599817	15600353	-	439
novel.559	-	Fvb2-4	1129728	1132596	+	2559
novel.558	-	Fvb2-4	1051758	1053125	+	523
novel.1884	-	Fvb6-3	7602048	7606863	+	3650
novel.221	-	Fvb1-3	13139044	13141017	-	1756
novel.220	-	Fvb1-3	12777256	12777563	-	204
novel.551	-	Fvb2-3	20263272	20264750	-	1479
novel.222	-	Fvb1-3	13150472	13161435	-	3906
novel.557	-	Fvb2-4	423819	424233	+	415
novel.224	-	Fvb1-3	14542197	14547506	-	1700
novel.227	-	Fvb1-3	15260486	15261652	-	1167
novel.226	-	Fvb1-3	14819950	14826844	-	3543
novel.1886	-	Fvb6-3	7809850	7811069	+	1220
novel.1881	-	Fvb6-3	6422550	6428429	+	1121
novel.1880	-	Fvb6-3	6416216	6417259	+	1044
novel.1883	-	Fvb6-3	7595224	7601185	+	3623
novel.1882	-	Fvb6-3	7527553	7531130	+	3265
novel.1236	-	Fvb4-3	11923635	11924678	-	541
novel.1237	-	Fvb4-3	11954632	11956224	-	1499
novel.1234	-	Fvb4-3	10155391	10156732	-	972
novel.1235	-	Fvb4-3	10157691	10161416	-	2187
novel.1232	-	Fvb4-3	9250113	9250505	-	309
novel.1233	-	Fvb4-3	9932545	9933429	-	807
novel.2167	-	Fvb7-1	16449501	16449768	-	268
novel.2166	-	Fvb7-1	15988534	15990392	-	804
novel.2165	-	Fvb7-1	11987927	11988733	-	389
novel.2164	-	Fvb7-1	11629181	11632340	-	2031
novel.2163	-	Fvb7-1	6704620	6705033	-	414
novel.2162	-	Fvb7-1	6372544	6383097	-	4846
novel.2161	-	Fvb7-1	5441644	5443701	-	1290
novel.2160	-	Fvb7-1	5316673	5322172	-	447
novel.1231	-	Fvb4-3	7817338	7818257	-	920
novel.2169	-	Fvb7-1	17225841	17226258	-	418
novel.2168	-	Fvb7-1	16626450	16627197	-	388
novel.889	-	Fvb3-3	4176386	4177730	-	1345
novel.888	-	Fvb3-3	3237338	3238145	-	612
novel.885	-	Fvb3-3	1189012	1189760	-	374
novel.884	-	Fvb3-3	1128200	1129870	-	777
novel.887	-	Fvb3-3	2455060	2456266	-	237
novel.886	-	Fvb3-3	1607417	1608505	-	1089
novel.881	-	Fvb3-3	116404	117103	-	598
novel.880	-	Fvb3-3	106570	111525	-	2771
novel.883	-	Fvb3-3	942786	943837	-	1052
novel.882	-	Fvb3-3	576674	580599	-	1516
novel.770	-	Fvb3-2	18032682	18034077	+	298
novel.2349	-	Fvb7-3	20071293	20071686	-	394
novel.2348	-	Fvb7-3	19743880	19746312	-	2101
novel.2347	-	Fvb7-3	19265095	19266294	-	944
novel.2346	-	Fvb7-3	19142250	19143684	-	514
novel.2345	-	Fvb7-3	18779000	18781082	-	719
novel.2344	-	Fvb7-3	18482833	18484916	-	1684
novel.2343	-	Fvb7-3	18066234	18073650	-	3493
novel.2342	-	Fvb7-3	17824439	17825907	-	323
novel.2341	-	Fvb7-3	17252638	17253649	-	215
novel.2340	-	Fvb7-3	16610950	16613513	-	748
novel.2189	-	Fvb7-1	27132370	27135264	-	2868
novel.2188	-	Fvb7-1	27081684	27083044	-	1171
novel.959	-	Fvb3-4	17956450	17957251	+	802
novel.958	-	Fvb3-4	17221780	17222900	+	1121
novel.957	-	Fvb3-4	17146023	17147167	+	709
novel.956	-	Fvb3-4	17025971	17026735	+	619
novel.955	-	Fvb3-4	16726578	16730721	+	1451
novel.954	-	Fvb3-4	16523410	16524323	+	831
novel.953	-	Fvb3-4	16307123	16308231	+	1016
novel.952	-	Fvb3-4	16241201	16244680	+	2016
novel.951	-	Fvb3-4	16231367	16232009	+	349
novel.2186	-	Fvb7-1	26781312	26838691	-	1723
novel.2233	-	Fvb7-2	25129401	25129887	+	487
novel.2232	-	Fvb7-2	23080442	23082246	+	1256
novel.2231	-	Fvb7-2	23078714	23080232	+	1306
novel.2230	-	Fvb7-2	21274065	21274474	+	410
novel.2237	-	Fvb7-2	29910514	29912179	+	1021
novel.2236	-	Fvb7-2	27303440	27305970	+	1045
novel.2235	-	Fvb7-2	27168137	27169176	+	818
novel.2234	-	Fvb7-2	25496315	25496931	+	617
novel.2239	-	Fvb7-2	353485	353951	-	307
novel.2238	-	Fvb7-2	30461809	30462738	+	772
novel.867	-	Fvb3-3	22066763	22068509	+	1747
novel.866	-	Fvb3-3	21218806	21220175	+	675
novel.865	-	Fvb3-3	21160465	21162755	+	472
novel.864	-	Fvb3-3	20374596	20376524	+	747
novel.1528	-	Fvb5-3	15627846	15628206	-	215
novel.1529	-	Fvb5-3	15803342	15804890	-	675
novel.1526	-	Fvb5-3	14379937	14381770	-	1575
novel.1527	-	Fvb5-3	14599672	14601545	-	1874
novel.1524	-	Fvb5-3	13525890	13526439	-	493
novel.1525	-	Fvb5-3	13526508	13527322	-	292
novel.1522	-	Fvb5-3	12531574	12532793	-	1195
novel.1523	-	Fvb5-3	12776299	12776938	-	540
novel.1520	-	Fvb5-3	10195742	10196288	-	547
novel.1521	-	Fvb5-3	12522517	12525861	-	361
novel.861	-	Fvb3-3	17318389	17323547	+	225
novel.860	-	Fvb3-3	16249650	16250026	+	295
novel.399	-	Fvb2-2	6750574	6752149	+	1576
novel.1546	-	Fvb5-4	316327	320104	+	2449
novel.398	-	Fvb2-2	6602787	6603614	+	828
novel.1038	-	Fvb4-1	10467975	10469874	+	1172
novel.1632	-	Fvb6-1	8226093	8234789	+	1629
novel.1633	-	Fvb6-1	9213212	9217157	+	2558
novel.1630	-	Fvb6-1	8155674	8158583	+	2180
novel.1631	-	Fvb6-1	8159177	8163167	+	3068
novel.1188	-	Fvb4-3	22156377	22160026	+	1721
novel.1189	-	Fvb4-3	22186077	22188052	+	1976
novel.1634	-	Fvb6-1	9239377	9241182	+	681
novel.1635	-	Fvb6-1	9311613	9316186	+	4193
novel.1184	-	Fvb4-3	20473036	20473509	+	335
novel.1185	-	Fvb4-3	20882337	20885168	+	2832
novel.1186	-	Fvb4-3	21254117	21255000	+	884
novel.1187	-	Fvb4-3	21618134	21619111	+	951
novel.1180	-	Fvb4-3	17877475	17884346	+	3622
novel.1181	-	Fvb4-3	19047580	19049108	+	346
novel.1182	-	Fvb4-3	19423884	19424598	+	715
novel.1183	-	Fvb4-3	19663442	19663841	+	400
novel.764	-	Fvb3-2	16917354	16921031	+	978
novel.765	-	Fvb3-2	16967108	16967665	+	558
novel.766	-	Fvb3-2	17295140	17299499	+	968
novel.767	-	Fvb3-2	17673604	17674310	+	340
novel.760	-	Fvb3-2	15803265	15804393	+	965
novel.761	-	Fvb3-2	16078669	16079091	+	323
novel.762	-	Fvb3-2	16084782	16085449	+	412
novel.763	-	Fvb3-2	16115442	16116920	+	496
novel.768	-	Fvb3-2	18026425	18028713	+	2009
novel.769	-	Fvb3-2	18010861	18015372	+	2192
novel.162	-	Fvb1-3	209047	209849	+	596
novel.163	-	Fvb1-3	477497	480433	+	1493
novel.160	-	Fvb1-2	28897979	28898584	-	606
novel.161	-	Fvb1-2	28909471	28910309	-	839
novel.166	-	Fvb1-3	4267192	4270464	+	2247
novel.167	-	Fvb1-3	6175561	6175951	+	391
novel.164	-	Fvb1-3	2666081	2674538	+	594
novel.165	-	Fvb1-3	3399787	3402463	+	1009
novel.168	-	Fvb1-3	7717319	7717949	+	631
novel.169	-	Fvb1-3	7970475	7972089	+	1615
novel.788	-	Fvb3-2	31418472	31419504	+	1033
novel.789	-	Fvb3-2	211063	211457	-	255
novel.782	-	Fvb3-2	27934535	27935110	+	479
novel.783	-	Fvb3-2	28382070	28383963	+	999
novel.780	-	Fvb3-2	26403041	26404556	+	1303
novel.781	-	Fvb3-2	27162522	27164568	+	908
novel.786	-	Fvb3-2	30785401	30788400	+	1983
novel.787	-	Fvb3-2	31115536	31120772	+	739
novel.784	-	Fvb3-2	29877414	29879693	+	2280
novel.785	-	Fvb3-2	30513343	30514477	+	1135
novel.1984	-	Fvb6-3	25487278	25488172	-	895
novel.1985	-	Fvb6-3	25857061	25858135	-	287
novel.1986	-	Fvb6-3	25858249	25858682	-	434
novel.1455	-	Fvb5-2	14905900	14911891	-	1074
novel.1980	-	Fvb6-3	23904882	23906353	-	522
novel.1453	-	Fvb5-2	13044583	13045529	-	673
novel.1450	-	Fvb5-2	11406369	11407428	-	373
novel.1451	-	Fvb5-2	11924536	11926555	-	409
novel.1988	-	Fvb6-3	29577770	29578550	-	639
novel.1989	-	Fvb6-3	29993148	29995464	-	1441
novel.1458	-	Fvb5-2	15737450	15738953	-	1125
novel.1459	-	Fvb5-2	15771276	15772142	-	634
novel.1341	-	Fvb4-4	22492485	22492866	-	382
novel.1346	-	Fvb5-1	7760599	7761593	+	635
novel.1347	-	Fvb5-1	7846057	7847339	+	638
novel.306	-	Fvb1-4	18044757	18045380	-	624
novel.307	-	Fvb1-4	19302580	19304866	-	2196
novel.304	-	Fvb1-4	17970154	17970579	-	426
novel.305	-	Fvb1-4	18042617	18043441	-	544
novel.302	-	Fvb1-4	17172404	17172730	-	327
novel.303	-	Fvb1-4	17968222	17970052	-	867
novel.300	-	Fvb1-4	13652101	13653557	-	1457
novel.301	-	Fvb1-4	16363688	16365387	-	1700
novel.1345	-	Fvb5-1	4090263	4090585	+	323
novel.308	-	Fvb1-4	19393975	19395314	-	1340
novel.309	-	Fvb1-4	19993558	19996705	-	1123
novel.430	-	Fvb2-2	1014206	1014961	-	756
novel.431	-	Fvb2-2	1258819	1259257	-	439
novel.432	-	Fvb2-2	3179436	3180938	-	1503
novel.433	-	Fvb2-2	3641814	3642710	-	897
novel.434	-	Fvb2-2	5142980	5143768	-	789
novel.435	-	Fvb2-2	5146542	5150256	-	874
novel.436	-	Fvb2-2	5377655	5380470	-	1610
novel.437	-	Fvb2-2	6575243	6578667	-	2928
novel.438	-	Fvb2-2	6750582	6751163	-	582
novel.439	-	Fvb2-2	7630699	7633243	-	2545
novel.1858	-	Fvb6-2	29648093	29649269	-	1177
novel.1859	-	Fvb6-2	29856028	29858424	-	1096
novel.1579	-	Fvb5-4	23910655	23914060	+	2590
novel.1852	-	Fvb6-2	25437058	25438650	-	399
novel.1853	-	Fvb6-2	27234451	27235283	-	734
novel.1850	-	Fvb6-2	25200362	25201668	-	986
novel.1851	-	Fvb6-2	25273946	25274943	-	614
novel.1856	-	Fvb6-2	28406096	28408484	-	1526
novel.1857	-	Fvb6-2	29620250	29622109	-	1860
novel.1854	-	Fvb6-2	27417905	27419605	-	1448
novel.1855	-	Fvb6-2	27963066	27963738	-	673
novel.238	-	Fvb1-3	24395933	24397183	-	1251
novel.239	-	Fvb1-3	25154870	25155348	-	327
novel.548	-	Fvb2-3	20231989	20232453	-	465
novel.549	-	Fvb2-3	20239689	20243315	-	3627
novel.544	-	Fvb2-3	18427405	18429091	-	575
novel.545	-	Fvb2-3	18487417	18489702	-	2286
novel.230	-	Fvb1-3	18162510	18162906	-	397
novel.547	-	Fvb2-3	19867516	19868430	-	915
novel.540	-	Fvb2-3	16817658	16819708	-	1091
novel.541	-	Fvb2-3	17424455	17428072	-	2112
novel.234	-	Fvb1-3	21710258	21714995	-	941
novel.235	-	Fvb1-3	23230368	23230766	-	399
novel.391	-	Fvb2-1	24495558	24497247	-	1111
novel.390	-	Fvb2-1	23553781	23554735	-	862
novel.69	-	Fvb1-1	19446858	19448733	-	1019
novel.1109	-	Fvb4-2	20119108	20119595	+	488
novel.898	-	Fvb3-3	10081487	10081972	-	486
novel.899	-	Fvb3-3	10867501	10869055	-	592
novel.896	-	Fvb3-3	7591954	7592510	-	441
novel.897	-	Fvb3-3	7953316	7953862	-	377
novel.894	-	Fvb3-3	6981957	6982914	-	721
novel.895	-	Fvb3-3	7148675	7150634	-	841
novel.892	-	Fvb3-3	5798318	5800790	-	1824
novel.893	-	Fvb3-3	6867431	6879222	-	577
novel.890	-	Fvb3-3	5349874	5359921	-	4169
novel.891	-	Fvb3-3	5617079	5618691	-	1613
novel.2408	-	Fvb7-4	17210679	17213391	-	1541
novel.2409	-	Fvb7-4	17566788	17567108	-	236
novel.2404	-	Fvb7-4	13571258	13571714	-	457
novel.2405	-	Fvb7-4	13577836	13579189	-	1354
novel.2406	-	Fvb7-4	15213793	15216325	-	1280
novel.2407	-	Fvb7-4	16228894	16229665	-	772
novel.2400	-	Fvb7-4	10318652	10319221	-	570
novel.2401	-	Fvb7-4	10526649	10527752	-	1104
novel.2402	-	Fvb7-4	11518577	11519800	-	631
novel.2403	-	Fvb7-4	12526105	12527928	-	928
novel.940	-	Fvb3-4	10969779	10972803	+	2652
novel.941	-	Fvb3-4	11974214	11977722	+	1462
novel.942	-	Fvb3-4	12309564	12310654	+	1091
novel.943	-	Fvb3-4	12601640	12605496	+	1465
novel.944	-	Fvb3-4	12920127	12923001	+	632
novel.945	-	Fvb3-4	13046231	13046999	+	306
novel.946	-	Fvb3-4	13351605	13352331	+	535
novel.947	-	Fvb3-4	14049803	14050576	+	774
novel.948	-	Fvb3-4	14126824	14129050	+	1713
novel.949	-	Fvb3-4	14268418	14269245	+	828
novel.2246	-	Fvb7-2	3167806	3173390	-	561
novel.2247	-	Fvb7-2	3192463	3193119	-	657
novel.2244	-	Fvb7-2	3142741	3144331	-	1591
novel.2245	-	Fvb7-2	3145103	3146551	-	1104
novel.2242	-	Fvb7-2	1684953	1685869	-	625
novel.2243	-	Fvb7-2	2656502	2656913	-	412
novel.2240	-	Fvb7-2	1396183	1396869	-	687
novel.2241	-	Fvb7-2	1682871	1683663	-	793
novel.2248	-	Fvb7-2	3599544	3600945	-	500
novel.2249	-	Fvb7-2	3838466	3839693	-	1103
novel.1539	-	Fvb5-3	18521164	18522365	-	1095
novel.1538	-	Fvb5-3	17559371	17559632	-	262
novel.1535	-	Fvb5-3	17114062	17115196	-	1015
novel.1534	-	Fvb5-3	16773983	16775813	-	1831
novel.1537	-	Fvb5-3	17448515	17450115	-	1210
novel.1536	-	Fvb5-3	17204886	17205294	-	409
novel.1531	-	Fvb5-3	16036838	16039358	-	2436
novel.1530	-	Fvb5-3	15834739	15835665	-	585
novel.1533	-	Fvb5-3	16668935	16669909	-	232
novel.1532	-	Fvb5-3	16041922	16043519	-	547
novel.17	-	Fvb1-1	11013034	11015562	+	2529
novel.16	-	Fvb1-1	10509752	10511649	+	895
novel.15	-	Fvb1-1	10168364	10170625	+	1472
novel.14	-	Fvb1-1	9930328	9931475	+	1148
novel.13	-	Fvb1-1	8819937	8821206	+	1270
novel.12	-	Fvb1-1	6043369	6045132	+	996
novel.11	-	Fvb1-1	5736230	5737603	+	526
novel.10	-	Fvb1-1	5144961	5146505	+	624
novel.19	-	Fvb1-1	13093829	13094878	+	1050
novel.18	-	Fvb1-1	13045451	13046844	+	1394
novel.1573	-	Fvb5-4	20320322	20320758	+	269
novel.1572	-	Fvb5-4	19584323	19584969	+	647
novel.1621	-	Fvb6-1	483937	485819	+	1883
novel.1620	-	Fvb5-4	25190289	25195816	-	271
novel.1191	-	Fvb4-3	22255561	22256749	+	1189
novel.1190	-	Fvb4-3	22202148	22202883	+	736
novel.1625	-	Fvb6-1	5598140	5599718	+	648
novel.1624	-	Fvb6-1	4650242	4671015	+	15673
novel.1195	-	Fvb4-3	24453085	24454827	+	1672
novel.1626	-	Fvb6-1	6825317	6825905	+	390
novel.1629	-	Fvb6-1	8154141	8155408	+	1020
novel.1628	-	Fvb6-1	8147556	8153342	+	3477
novel.1199	-	Fvb4-3	26671272	26673517	+	2246
novel.1198	-	Fvb4-3	25783981	25786755	+	1170
novel.157	-	Fvb1-2	25207924	25210674	-	2751
novel.156	-	Fvb1-2	25159828	25162558	-	850
novel.155	-	Fvb1-2	23942580	23949432	-	512
novel.154	-	Fvb1-2	23453357	23463147	-	325
novel.153	-	Fvb1-2	23439207	23444274	-	319
novel.152	-	Fvb1-2	23213743	23215417	-	292
novel.151	-	Fvb1-2	22475908	22476334	-	427
novel.150	-	Fvb1-2	21867337	21877022	-	516
novel.1561	-	Fvb5-4	13752023	13755093	+	3071
novel.159	-	Fvb1-2	26510324	26511652	-	1235
novel.158	-	Fvb1-2	26246162	26247198	-	697
novel.1999	-	Fvb6-3	33508597	33509658	-	509
novel.1998	-	Fvb6-3	33432487	33433418	-	932
novel.1993	-	Fvb6-3	31691009	31697280	-	3451
novel.1992	-	Fvb6-3	31661038	31661717	-	236
novel.1991	-	Fvb6-3	31167948	31168569	-	622
novel.1990	-	Fvb6-3	30758741	30760124	-	275
novel.1997	-	Fvb6-3	33338158	33339820	-	437
novel.1996	-	Fvb6-3	33158533	33160285	-	728
novel.1995	-	Fvb6-3	32423982	32427343	-	1601
novel.1994	-	Fvb6-3	32121871	32122797	-	833
novel.1445	-	Fvb5-2	7211875	7213723	-	1618
novel.1444	-	Fvb5-2	5547295	5547715	-	421
novel.1447	-	Fvb5-2	10348943	10350414	-	1472
novel.1446	-	Fvb5-2	8191775	8193164	-	1390
novel.1441	-	Fvb5-2	24804199	24805269	+	883
novel.1440	-	Fvb5-2	23978728	23981878	+	2355
novel.1443	-	Fvb5-2	5537067	5537481	-	415
novel.1442	-	Fvb5-2	3976195	3977826	-	1302
novel.1449	-	Fvb5-2	10715001	10716437	-	597
novel.1448	-	Fvb5-2	10416611	10417641	-	897
novel.1134	-	Fvb4-2	5481796	5489340	-	1896
novel.1020	-	Fvb3-4	23688667	23689310	-	534
novel.339	-	Fvb2-1	11035663	11036653	+	352
novel.338	-	Fvb2-1	10835710	10838030	+	871
novel.333	-	Fvb2-1	9566102	9567739	+	1638
novel.332	-	Fvb2-1	9517101	9517978	+	878
novel.331	-	Fvb2-1	7335072	7337193	+	1247
novel.330	-	Fvb2-1	7124810	7125660	+	468
novel.337	-	Fvb2-1	10566366	10569708	+	2285
novel.336	-	Fvb2-1	10560754	10564260	+	3226
novel.335	-	Fvb2-1	10461160	10461930	+	771
novel.556	-	Fvb2-3	23266322	23266926	-	605
novel.233	-	Fvb1-3	21665786	21666511	-	726
novel.555	-	Fvb2-3	22059744	22062322	-	2268
novel.554	-	Fvb2-3	21949628	21950950	-	959
novel.445	-	Fvb2-2	10598193	10599672	-	1312
novel.444	-	Fvb2-2	10152951	10154220	-	624
novel.447	-	Fvb2-2	12342330	12345736	-	2303
novel.446	-	Fvb2-2	10885732	10886855	-	381
novel.441	-	Fvb2-2	9458409	9460971	-	1095
novel.440	-	Fvb2-2	8484865	8485529	-	575
novel.443	-	Fvb2-2	9749475	9753049	-	3306
novel.442	-	Fvb2-2	9742932	9746375	-	2388
novel.449	-	Fvb2-2	13283563	13284301	-	739
novel.448	-	Fvb2-2	13017891	13018746	-	856
novel.834	-	Fvb3-3	4069758	4070106	+	254
novel.835	-	Fvb3-3	4160165	4160428	+	264
novel.836	-	Fvb3-3	4954826	4955451	+	484
novel.1849	-	Fvb6-2	25151824	25152806	-	347
novel.1848	-	Fvb6-2	25062172	25062802	-	516
novel.837	-	Fvb3-3	5151572	5152340	+	642
novel.1841	-	Fvb6-2	21597032	21597912	-	719
novel.1840	-	Fvb6-2	21594379	21596199	-	921
novel.1843	-	Fvb6-2	21632754	21633526	-	773
novel.1842	-	Fvb6-2	21604323	21605277	-	955
novel.1845	-	Fvb6-2	21887056	21887953	-	815
novel.1844	-	Fvb6-2	21688390	21690052	-	960
novel.1847	-	Fvb6-2	23370698	23371537	-	303
novel.1846	-	Fvb6-2	22414691	22416769	-	1628
novel.832	-	Fvb3-3	3519827	3520293	+	467
novel.209	-	Fvb1-3	4146573	4147460	-	888
novel.208	-	Fvb1-3	4081531	4082951	-	1421
novel.207	-	Fvb1-3	3636766	3640455	-	1328
novel.206	-	Fvb1-3	3633261	3634598	-	736
novel.205	-	Fvb1-3	2824408	2824886	-	379
novel.204	-	Fvb1-3	1384314	1384941	-	628
novel.203	-	Fvb1-3	1383760	1383982	-	223
novel.202	-	Fvb1-3	1345981	1349388	-	2532
novel.201	-	Fvb1-3	1334173	1339033	-	3486
novel.200	-	Fvb1-3	575855	578119	-	1362
novel.1258	-	Fvb4-3	24972795	24985403	-	1359
novel.1259	-	Fvb4-3	25964401	25964794	-	394
novel.52	-	Fvb1-1	5069300	5082054	-	1059
novel.2413	-	Fvb7-4	19352919	19354166	-	1158
novel.2412	-	Fvb7-4	19203888	19204598	-	507
novel.2411	-	Fvb7-4	18735977	18737637	-	319
novel.2410	-	Fvb7-4	18362452	18364360	-	519
novel.2416	-	Fvb7-4	22397595	22398168	-	574
novel.2415	-	Fvb7-4	21484473	21486294	-	580
novel.2414	-	Fvb7-4	21255790	21256694	-	905
novel.1256	-	Fvb4-3	21618134	21619111	-	890
novel.935	-	Fvb3-4	8024507	8028351	+	2886
novel.934	-	Fvb3-4	7390356	7390818	+	442
novel.937	-	Fvb3-4	10652111	10652868	+	474
novel.936	-	Fvb3-4	9051308	9053440	+	556
novel.931	-	Fvb3-4	5080060	5080850	+	791
novel.930	-	Fvb3-4	3073048	3076590	+	1617
novel.933	-	Fvb3-4	7337103	7337824	+	388
novel.932	-	Fvb3-4	6526921	6530868	+	1002
novel.939	-	Fvb3-4	10968427	10969659	+	428
novel.938	-	Fvb3-4	10950167	10951365	+	506
novel.1253	-	Fvb4-3	20121653	20122467	-	607
novel.849	-	Fvb3-3	11598305	11598629	+	238
novel.2254	-	Fvb7-2	10954335	10954992	-	658
novel.2257	-	Fvb7-2	13183785	13184121	-	247
novel.2256	-	Fvb7-2	12671532	12672872	-	475
novel.2251	-	Fvb7-2	5017475	5018878	-	598
novel.2250	-	Fvb7-2	4611010	4618525	-	3303
novel.2253	-	Fvb7-2	9938101	9938989	-	326
novel.2252	-	Fvb7-2	7923565	7924349	-	785
novel.841	-	Fvb3-3	7477298	7479473	+	2176
novel.840	-	Fvb3-3	7468044	7469083	+	813
novel.843	-	Fvb3-3	8285030	8285754	+	593
novel.842	-	Fvb3-3	7738449	7739222	+	774
novel.845	-	Fvb3-3	9463934	9468601	+	1809
novel.844	-	Fvb3-3	8423745	8427583	+	2956
novel.847	-	Fvb3-3	11540594	11542883	+	1632
novel.846	-	Fvb3-3	10765402	10776745	+	5322
novel.1052	-	Fvb4-1	3307394	3307945	-	211
novel.1053	-	Fvb4-1	3415407	3415822	-	251
novel.28	-	Fvb1-1	18677005	18678028	+	777
novel.1051	-	Fvb4-1	3131765	3132073	-	309
novel.1056	-	Fvb4-1	4751929	4753513	-	541
novel.1057	-	Fvb4-1	5258687	5259104	-	418
novel.1506	-	Fvb5-3	803309	804087	-	686
novel.1507	-	Fvb5-3	1362700	1367621	-	2286
novel.22	-	Fvb1-1	15309134	15311670	+	381
novel.1509	-	Fvb5-3	3658827	3660406	-	504
novel.20	-	Fvb1-1	14514179	14514717	+	381
novel.21	-	Fvb1-1	14903149	14903612	+	464
novel.26	-	Fvb1-1	16871810	16874225	+	2329
novel.27	-	Fvb1-1	17856463	17858383	+	1921
novel.24	-	Fvb1-1	16393785	16395042	+	336
novel.25	-	Fvb1-1	16393983	16394693	+	206
novel.2255	-	Fvb7-2	11526889	11529196	-	1405
novel.848	-	Fvb3-3	11597449	11598101	+	653
novel.1614	-	Fvb5-4	22964910	22965552	-	643
novel.1615	-	Fvb5-4	23385957	23390684	-	4111
novel.1616	-	Fvb5-4	24077944	24078766	-	481
novel.1617	-	Fvb5-4	24250933	24252416	-	1047
novel.1610	-	Fvb5-4	19836013	19836663	-	651
novel.1611	-	Fvb5-4	20720249	20722950	-	1429
novel.1612	-	Fvb5-4	20831656	20832722	-	471
novel.1613	-	Fvb5-4	21818451	21818731	-	281
novel.1618	-	Fvb5-4	24878558	24878962	-	311
novel.1619	-	Fvb5-4	25135160	25135552	-	393
novel.148	-	Fvb1-2	20760213	20760698	-	486
novel.149	-	Fvb1-2	21577921	21579086	-	1166
novel.140	-	Fvb1-2	13470557	13481211	-	4711
novel.141	-	Fvb1-2	14363886	14369256	-	1017
novel.142	-	Fvb1-2	15167702	15168322	-	532
novel.143	-	Fvb1-2	16571202	16573462	-	1458
novel.144	-	Fvb1-2	16584410	16584629	-	220
novel.145	-	Fvb1-2	16827333	16829353	-	1920
novel.146	-	Fvb1-2	19408937	19410371	-	824
novel.147	-	Fvb1-2	20232483	20234644	-	726
novel.1290	-	Fvb4-4	11843795	11844900	+	1106
novel.1291	-	Fvb4-4	11882863	11888450	+	3400
novel.1292	-	Fvb4-4	12071145	12086794	+	429
novel.1293	-	Fvb4-4	13639575	13640365	+	458
novel.1294	-	Fvb4-4	14185745	14186280	+	378
novel.1295	-	Fvb4-4	15284732	15288177	+	3097
novel.1296	-	Fvb4-4	16358370	16359134	+	471
novel.1297	-	Fvb4-4	17314553	17316646	+	867
novel.1298	-	Fvb4-4	18022508	18022842	+	281
novel.1299	-	Fvb4-4	19666256	19669818	+	1154
novel.1381	-	Fvb5-1	4101135	4102128	-	994
novel.1478	-	Fvb5-3	5152685	5153860	+	1176
novel.1479	-	Fvb5-3	5162243	5165934	+	3597
novel.1470	-	Fvb5-2	22919501	22929832	-	263
novel.1471	-	Fvb5-3	558416	558765	+	350
novel.1472	-	Fvb5-3	596907	603740	+	1769
novel.1473	-	Fvb5-3	1535087	1535616	+	304
novel.1474	-	Fvb5-3	1882082	1882570	+	371
novel.1475	-	Fvb5-3	2704737	2705664	+	834
novel.1476	-	Fvb5-3	3538603	3539209	+	265
novel.1477	-	Fvb5-3	4666244	4667005	+	762
novel.1278	-	Fvb4-4	6230740	6231394	+	655
novel.1279	-	Fvb4-4	6692742	6694446	+	1606
novel.1272	-	Fvb4-3	30970697	30972126	-	867
novel.1273	-	Fvb4-4	2620056	2621830	+	1699
novel.1270	-	Fvb4-3	30212911	30218448	-	460
novel.1271	-	Fvb4-3	30696537	30697201	-	665
novel.1276	-	Fvb4-4	4176140	4178070	+	1802
novel.1277	-	Fvb4-4	5450197	5450532	+	336
novel.1274	-	Fvb4-4	2879475	2879928	+	454
novel.1275	-	Fvb4-4	3280485	3283141	+	1970
novel.328	-	Fvb2-1	6230750	6235192	+	4443
novel.329	-	Fvb2-1	6497566	6499395	+	1830
novel.324	-	Fvb2-1	4034248	4034490	+	243
novel.325	-	Fvb2-1	5176255	5176880	+	626
novel.326	-	Fvb2-1	5556720	5557806	+	1087
novel.327	-	Fvb2-1	5693555	5695854	+	857
novel.320	-	Fvb2-1	793999	796084	+	556
novel.321	-	Fvb2-1	945155	947788	+	2634
novel.322	-	Fvb2-1	1050938	1051524	+	587
novel.323	-	Fvb2-1	1231350	1232156	+	786
novel.456	-	Fvb2-2	15448914	15450696	-	1323
novel.457	-	Fvb2-2	16149432	16151722	-	1566
novel.454	-	Fvb2-2	14280372	14281740	-	1026
novel.455	-	Fvb2-2	14884556	14885648	-	1093
novel.452	-	Fvb2-2	13623700	13626321	-	2622
novel.453	-	Fvb2-2	13847145	13848768	-	484
novel.450	-	Fvb2-2	13520133	13521921	-	535
novel.451	-	Fvb2-2	13546924	13547204	-	281
novel.458	-	Fvb2-2	16336423	16336956	-	534
novel.459	-	Fvb2-2	17177218	17178677	-	431
novel.286	-	Fvb1-4	3810885	3815063	-	1726
novel.1878	-	Fvb6-3	4111659	4123280	+	8382
novel.1879	-	Fvb6-3	4875116	4876395	+	1280
novel.1874	-	Fvb6-3	259140	260020	+	749
novel.1875	-	Fvb6-3	1803758	1804718	+	961
novel.1876	-	Fvb6-3	2033733	2034031	+	299
novel.1877	-	Fvb6-3	4102211	4111533	+	7564
novel.1870	-	Fvb6-2	35043024	35044346	-	1323
novel.1871	-	Fvb6-2	35064360	35066837	-	461
novel.1872	-	Fvb6-2	35190889	35195245	-	1429
novel.1873	-	Fvb6-2	35448262	35450800	-	1400
novel.210	-	Fvb1-3	4232001	4232774	-	550
novel.211	-	Fvb1-3	6674241	6675177	-	635
novel.212	-	Fvb1-3	6686246	6687108	-	759
novel.213	-	Fvb1-3	8682575	8682974	-	400
novel.214	-	Fvb1-3	8683098	8685212	-	569
novel.215	-	Fvb1-3	9003422	9005343	-	867
novel.216	-	Fvb1-3	10156845	10159253	-	2231
novel.217	-	Fvb1-3	10482131	10484756	-	800
novel.218	-	Fvb1-3	10654691	10669274	-	398
novel.219	-	Fvb1-3	11654288	11656728	-	1481
novel.1500	-	Fvb5-3	20445695	20445978	+	284
novel.1501	-	Fvb5-3	22579666	22580265	+	515
novel.1039	-	Fvb4-1	12230679	12232124	+	1339
novel.1050	-	Fvb4-1	1379163	1379598	-	415
novel.1401	-	Fvb5-1	22377163	22380484	-	1853
novel.29	-	Fvb1-1	20204268	20204531	+	264
novel.1400	-	Fvb5-1	20961058	20967539	-	1254
novel.1504	-	Fvb5-3	596907	597358	-	452
novel.1403	-	Fvb5-1	22943964	22945675	-	1712
novel.1505	-	Fvb5-3	607961	610004	-	841
novel.1954	-	Fvb6-3	6991259	6995469	-	2916
novel.1054	-	Fvb4-1	3866653	3869572	-	2635
novel.1405	-	Fvb5-1	25311538	25316939	-	1406
novel.1055	-	Fvb4-1	3971130	3977776	-	1517
novel.1952	-	Fvb6-3	6423320	6428488	-	410
novel.1508	-	Fvb5-3	3538603	3539210	-	266
novel.1951	-	Fvb6-3	6277133	6277750	-	618
novel.23	-	Fvb1-1	16358088	16358659	+	451
novel.1950	-	Fvb6-3	5516587	5519583	-	1304
novel.1058	-	Fvb4-1	5267255	5268028	-	774
novel.1203	-	Fvb4-3	27630049	27636725	+	1432
novel.588	-	Fvb2-4	18774330	18776133	+	1252
novel.1059	-	Fvb4-1	6141599	6143125	-	1527
novel.1798	-	Fvb6-2	31442997	31443227	+	231
novel.2080	-	Fvb6-4	13946951	13948531	-	547
novel.2081	-	Fvb6-4	14443397	14444187	-	791
novel.2082	-	Fvb6-4	14562975	14567644	-	267
novel.2083	-	Fvb6-4	17939903	17941557	-	1345
novel.2084	-	Fvb6-4	18346059	18346536	-	365
novel.2085	-	Fvb6-4	20450610	20451285	-	676
novel.2086	-	Fvb6-4	20615301	20615580	-	280
novel.2087	-	Fvb6-4	20733023	20733441	-	419
novel.2088	-	Fvb6-4	21452553	21455561	-	2071
novel.2089	-	Fvb6-4	22062190	22065342	-	2611
novel.1794	-	Fvb6-2	27093946	27097027	+	2016
novel.586	-	Fvb2-4	17541894	17543155	+	515
novel.587	-	Fvb2-4	17730693	17731264	+	572
novel.2394	-	Fvb7-4	6798608	6803264	-	2496
novel.2395	-	Fvb7-4	6951298	6952551	-	1169
novel.2396	-	Fvb7-4	7182444	7187605	-	1807
novel.2397	-	Fvb7-4	7754484	7754994	-	409
novel.2390	-	Fvb7-4	5164686	5167189	-	852
novel.2391	-	Fvb7-4	5540889	5542694	-	1258
novel.2392	-	Fvb7-4	5542902	5544516	-	1388
novel.2393	-	Fvb7-4	5820273	5821204	-	523
novel.2398	-	Fvb7-4	8360519	8364519	-	593
novel.2399	-	Fvb7-4	9771491	9774230	-	1962
novel.926	-	Fvb3-4	1600087	1600894	+	495
novel.927	-	Fvb3-4	1690658	1691656	+	716
novel.924	-	Fvb3-4	1494974	1496476	+	714
novel.925	-	Fvb3-4	1561042	1562677	+	1636
novel.922	-	Fvb3-4	643672	644428	+	757
novel.923	-	Fvb3-4	894818	898993	+	2165
novel.920	-	Fvb3-3	28973583	28975403	-	667
novel.921	-	Fvb3-3	29011142	29015281	-	2143
novel.928	-	Fvb3-4	2668878	2669875	+	998
novel.929	-	Fvb3-4	2757626	2758884	+	1259
novel.41	-	Fvb1-1	1753129	1753348	-	220
novel.2268	-	Fvb7-2	21347727	21349314	-	1354
novel.2269	-	Fvb7-2	21867313	21870561	-	3028
novel.2260	-	Fvb7-2	13990510	13991234	-	725
novel.2261	-	Fvb7-2	14402582	14407239	-	2295
novel.2262	-	Fvb7-2	15777838	15779294	-	756
novel.2263	-	Fvb7-2	16058134	16060676	-	714
novel.2264	-	Fvb7-2	17525744	17527197	-	687
novel.2265	-	Fvb7-2	19764496	19766302	-	733
novel.2266	-	Fvb7-2	19939046	19939680	-	635
novel.2267	-	Fvb7-2	21011754	21012380	-	533
novel.858	-	Fvb3-3	15605699	15609226	+	1015
novel.859	-	Fvb3-3	15893126	15894512	+	606
novel.852	-	Fvb3-3	12176986	12182507	+	3103
novel.853	-	Fvb3-3	13303066	13303815	+	496
novel.850	-	Fvb3-3	11635103	11636741	+	1459
novel.851	-	Fvb3-3	11645714	11649895	+	2857
novel.856	-	Fvb3-3	15407847	15409432	+	989
novel.857	-	Fvb3-3	15451737	15454836	+	1519
novel.854	-	Fvb3-3	14332312	14334125	+	1814
novel.855	-	Fvb3-3	14335731	14337901	+	1714
novel.1041	-	Fvb4-1	13289039	13289872	+	834
novel.1040	-	Fvb4-1	13284798	13288181	+	1930
novel.1043	-	Fvb4-1	14348644	14353111	+	2343
novel.1042	-	Fvb4-1	13725606	13726754	+	634
novel.1045	-	Fvb4-1	15346734	15347747	+	932
novel.1044	-	Fvb4-1	14858468	14859076	+	402
novel.1047	-	Fvb4-1	17071620	17072131	+	430
novel.1046	-	Fvb4-1	16984097	16984311	+	215
novel.1049	-	Fvb4-1	1233357	1233844	-	488
novel.1048	-	Fvb4-1	17252672	17255183	+	1301
novel.37	-	Fvb1-1	26274736	26279689	+	3709
novel.36	-	Fvb1-1	26266738	26270989	+	3379
novel.31	-	Fvb1-1	20932618	20934354	+	1224
novel.30	-	Fvb1-1	20217679	20218375	+	697
novel.33	-	Fvb1-1	22769215	22771286	+	979
novel.32	-	Fvb1-1	21829492	21830442	+	951
novel.1207	-	Fvb4-3	29242228	29242561	+	334
novel.91	-	Fvb1-2	7126175	7149087	+	6617
novel.90	-	Fvb1-2	7104507	7107068	+	1332
novel.1206	-	Fvb4-3	28869022	28870704	+	1367
novel.1609	-	Fvb5-4	18467968	18470172	-	921
novel.1608	-	Fvb5-4	18466176	18467852	-	1031
novel.1603	-	Fvb5-4	16873010	16873965	-	956
novel.1602	-	Fvb5-4	16426360	16426660	-	301
novel.1601	-	Fvb5-4	16318336	16319966	-	1466
novel.1600	-	Fvb5-4	16317958	16318255	-	298
novel.1607	-	Fvb5-4	18030175	18031588	-	1240
novel.1606	-	Fvb5-4	17792093	17793925	-	831
novel.1605	-	Fvb5-4	17270592	17280162	-	4515
novel.1604	-	Fvb5-4	17145337	17146360	-	1024
novel.1205	-	Fvb4-3	28174227	28174812	+	586
novel.139	-	Fvb1-2	13443313	13445306	-	1740
novel.138	-	Fvb1-2	12621217	12622659	-	1443
novel.135	-	Fvb1-2	12288563	12292215	-	2315
novel.134	-	Fvb1-2	11677983	11678900	-	630
novel.137	-	Fvb1-2	12341565	12344360	-	2711
novel.136	-	Fvb1-2	12334947	12335709	-	763
novel.131	-	Fvb1-2	7207034	7208074	-	494
novel.130	-	Fvb1-2	7205294	7206514	-	1221
novel.133	-	Fvb1-2	9317354	9318023	-	670
novel.132	-	Fvb1-2	7747744	7750624	-	2881
novel.1287	-	Fvb4-4	8852521	8854888	+	1870
novel.1286	-	Fvb4-4	8716769	8718779	+	902
novel.1285	-	Fvb4-4	8552701	8557623	+	3738
novel.1284	-	Fvb4-4	8302362	8303225	+	702
novel.1283	-	Fvb4-4	7793581	7795156	+	977
novel.1282	-	Fvb4-4	7404057	7405177	+	1121
novel.1281	-	Fvb4-4	7394870	7396702	+	1359
novel.1280	-	Fvb4-4	7325770	7329483	+	3714
novel.1383	-	Fvb5-1	5941131	5943455	-	1075
novel.1289	-	Fvb4-4	10051759	10054486	+	1420
novel.1288	-	Fvb4-4	9797089	9800693	+	3094
novel.1204	-	Fvb4-3	27836896	27843353	+	2747
novel.1469	-	Fvb5-2	22498742	22501087	-	753
novel.1468	-	Fvb5-2	22241148	22255621	-	363
novel.1467	-	Fvb5-2	21988754	21989078	-	252
novel.1466	-	Fvb5-2	19550507	19552887	-	2381
novel.1465	-	Fvb5-2	18971582	18971953	-	372
novel.1464	-	Fvb5-2	18609292	18612802	-	2597
novel.1463	-	Fvb5-2	18342013	18343223	-	1211
novel.1462	-	Fvb5-2	17904761	17910056	-	2839
novel.1461	-	Fvb5-2	17001946	17005475	-	3005
novel.1460	-	Fvb5-2	16262460	16263175	-	444
novel.1269	-	Fvb4-3	30183211	30183499	-	289
novel.1268	-	Fvb4-3	29283943	29284583	-	621
novel.1201	-	Fvb4-3	27083861	27088489	+	916
novel.1261	-	Fvb4-3	26674688	26676442	-	833
novel.1260	-	Fvb4-3	26449919	26450380	-	462
novel.1263	-	Fvb4-3	27364602	27365177	-	576
novel.1262	-	Fvb4-3	26754772	26755118	-	259
novel.1265	-	Fvb4-3	28248315	28252225	-	1120
novel.1264	-	Fvb4-3	27850774	27855235	-	4462
novel.1267	-	Fvb4-3	28695321	28695836	-	516
novel.1266	-	Fvb4-3	28584358	28585733	-	1376
novel.683	-	Fvb3-1	30633605	30633914	+	310
novel.682	-	Fvb3-1	29813104	29814023	+	358
novel.681	-	Fvb3-1	29588323	29590949	+	902
novel.680	-	Fvb3-1	28932387	28934589	+	1840
novel.687	-	Fvb3-1	31606460	31608245	+	935
novel.686	-	Fvb3-1	31250158	31250512	+	355
novel.685	-	Fvb3-1	31114625	31115113	+	339
novel.684	-	Fvb3-1	30742504	30744654	+	1603
novel.689	-	Fvb3-1	1746384	1750970	-	3475
novel.688	-	Fvb3-1	1016720	1017808	-	545
novel.1202	-	Fvb4-3	27537792	27538792	+	475
novel.669	-	Fvb3-1	20642809	20644437	+	949
novel.668	-	Fvb3-1	20320717	20321744	+	1028
novel.1200	-	Fvb4-3	26756456	26757812	+	980
novel.661	-	Fvb3-1	14326763	14327081	+	319
novel.660	-	Fvb3-1	13614402	13614615	+	214
novel.663	-	Fvb3-1	15135859	15136173	+	315
novel.662	-	Fvb3-1	15096589	15098129	+	521
novel.665	-	Fvb3-1	18088710	18088925	+	216
novel.664	-	Fvb3-1	17481063	17484359	+	672
novel.667	-	Fvb3-1	18627790	18629144	+	735
novel.666	-	Fvb3-1	18534284	18535359	+	848
novel.1863	-	Fvb6-2	32840058	32844391	-	200
novel.1862	-	Fvb6-2	31380725	31382263	-	514
novel.1861	-	Fvb6-2	31077139	31079569	-	730
novel.1860	-	Fvb6-2	30588840	30590747	-	1792
novel.1867	-	Fvb6-2	34095986	34097813	-	1828
novel.1866	-	Fvb6-2	33374499	33375297	-	669
novel.1865	-	Fvb6-2	33214425	33216664	-	1036
novel.1864	-	Fvb6-2	33203319	33203847	-	529
novel.1869	-	Fvb6-2	34640419	34643299	-	1546
novel.1868	-	Fvb6-2	34638910	34640300	-	1391
novel.597	-	Fvb2-4	24283085	24290996	+	3954
novel.596	-	Fvb2-4	21760753	21762247	+	1495
novel.595	-	Fvb2-4	20616632	20617022	+	320
novel.594	-	Fvb2-4	19803546	19804822	+	851
novel.593	-	Fvb2-4	19593885	19598976	+	1495
novel.592	-	Fvb2-4	19512954	19514108	+	238
novel.591	-	Fvb2-4	19195507	19196989	+	251
novel.590	-	Fvb2-4	19158139	19164163	+	3822
novel.269	-	Fvb1-4	19034152	19035130	+	722
novel.268	-	Fvb1-4	18775596	18776621	+	1026
novel.599	-	Fvb2-4	24992604	24992919	+	316
novel.598	-	Fvb2-4	24906349	24906548	+	200
novel.469	-	Fvb2-2	22488009	22488507	-	499
novel.468	-	Fvb2-2	20635256	20637478	-	1545
novel.463	-	Fvb2-2	17867026	17867547	-	522
novel.462	-	Fvb2-2	17723069	17726861	-	2157
novel.461	-	Fvb2-2	17274716	17275566	-	851
novel.460	-	Fvb2-2	17273378	17274219	-	842
novel.467	-	Fvb2-2	20615627	20617146	-	791
novel.466	-	Fvb2-2	19955242	19959500	-	2313
novel.465	-	Fvb2-2	18696734	18698657	-	1924
novel.464	-	Fvb2-2	18509039	18511416	-	457
novel.2097	-	Fvb6-4	28729443	28732015	-	1025
novel.816	-	Fvb3-2	20945371	20945932	-	473
novel.2095	-	Fvb6-4	25915986	25916862	-	877
novel.2094	-	Fvb6-4	25359885	25360250	-	294
novel.2093	-	Fvb6-4	23176751	23178988	-	2142
novel.2092	-	Fvb6-4	22874693	22876218	-	1074
novel.2091	-	Fvb6-4	22138743	22142819	-	2924
novel.2090	-	Fvb6-4	22085018	22088595	-	3000
novel.814	-	Fvb3-2	18077244	18093855	-	460
novel.2099	-	Fvb6-4	29166524	29170515	-	3072
novel.2098	-	Fvb6-4	29082286	29083793	-	631
novel.815	-	Fvb3-2	18403865	18405106	-	1242
novel.812	-	Fvb3-2	17126727	17128611	-	1215
novel.813	-	Fvb3-2	18006866	18010097	-	3232
novel.810	-	Fvb3-2	15632161	15633608	-	934
novel.811	-	Fvb3-2	15636719	15638264	-	1252
novel.2181	-	Fvb7-1	23555902	23557213	-	597
novel.2180	-	Fvb7-1	23249732	23253742	-	1372
novel.2183	-	Fvb7-1	25551946	25552498	-	455
novel.2389	-	Fvb7-4	4986841	4987406	-	566
novel.2388	-	Fvb7-4	4229049	4229358	-	275
novel.2383	-	Fvb7-4	285467	288153	-	1238
novel.2382	-	Fvb7-4	22705542	22709804	+	2835
novel.2381	-	Fvb7-4	21626958	21628190	+	1233
novel.2380	-	Fvb7-4	21254786	21256694	+	1372
novel.2387	-	Fvb7-4	3614512	3615059	-	469
novel.2386	-	Fvb7-4	3324040	3324520	-	481
novel.2385	-	Fvb7-4	1401518	1406997	-	1951
novel.2184	-	Fvb7-1	26138872	26142589	-	2116
novel.919	-	Fvb3-3	28242971	28243292	-	322
novel.918	-	Fvb3-3	26938740	26939149	-	322
novel.2187	-	Fvb7-1	27007498	27008994	-	874
novel.913	-	Fvb3-3	15671401	15672452	-	961
novel.912	-	Fvb3-3	15402952	15405422	-	1694
novel.911	-	Fvb3-3	15388014	15388351	-	250
novel.950	-	Fvb3-4	15481989	15485362	+	2847
novel.917	-	Fvb3-3	22059996	22060582	-	587
novel.916	-	Fvb3-3	20316653	20317375	-	495
novel.915	-	Fvb3-3	18022927	18025811	-	703
novel.914	-	Fvb3-3	17997169	17997599	-	261
novel.830	-	Fvb3-3	1362374	1364672	+	1935
novel.831	-	Fvb3-3	3327046	3328688	+	568
novel.2279	-	Fvb7-2	30848982	30850603	-	649
novel.2278	-	Fvb7-2	30606250	30606717	-	382
novel.2277	-	Fvb7-2	30605513	30606688	-	1176
novel.2276	-	Fvb7-2	28842043	28844767	-	1069
novel.2275	-	Fvb7-2	28056869	28057588	-	522
novel.2274	-	Fvb7-2	28056507	28057588	-	1082
novel.2273	-	Fvb7-2	24787782	24788397	-	385
novel.2272	-	Fvb7-2	24414215	24414822	-	493
novel.2271	-	Fvb7-2	22265168	22268726	-	1485
novel.2270	-	Fvb7-2	22038549	22040567	-	1125
novel.2079	-	Fvb6-4	13676459	13678290	-	1832
novel.2078	-	Fvb6-4	13599849	13602480	-	918
novel.869	-	Fvb3-3	22416615	22420134	+	2312
novel.868	-	Fvb3-3	22160592	22162876	+	911
novel.2071	-	Fvb6-4	8047833	8049477	-	1645
novel.2070	-	Fvb6-4	6296022	6302059	-	3122
novel.2073	-	Fvb6-4	11523205	11526387	-	2166
novel.2072	-	Fvb6-4	8579450	8580055	-	375
novel.2075	-	Fvb6-4	11896522	11897926	-	1147
novel.2074	-	Fvb6-4	11621720	11622515	-	796
novel.2077	-	Fvb6-4	13384165	13385233	-	562
novel.2076	-	Fvb6-4	11983963	11985016	-	957
novel.1074	-	Fvb4-2	2454858	2456309	+	1452
novel.1075	-	Fvb4-2	2707954	2709060	+	1107
novel.1076	-	Fvb4-2	4081752	4082837	+	886
novel.1077	-	Fvb4-2	4585840	4586271	+	350
novel.1070	-	Fvb4-2	701311	708405	+	1356
novel.1071	-	Fvb4-2	702361	703058	+	217
novel.1072	-	Fvb4-2	1320284	1322238	+	1018
novel.1073	-	Fvb4-2	2443978	2446082	+	1037
novel.1078	-	Fvb4-2	4846298	4846788	+	410
novel.1079	-	Fvb4-2	5328056	5329026	+	647
novel.287	-	Fvb1-4	7062147	7063569	-	1423
novel.1678	-	Fvb6-1	33596317	33597706	+	941
novel.1679	-	Fvb6-1	34361784	34362649	+	866
novel.1676	-	Fvb6-1	32803775	32804252	+	392
novel.1677	-	Fvb6-1	33594491	33595127	+	449
novel.1674	-	Fvb6-1	30200720	30201341	+	247
novel.1675	-	Fvb6-1	31195021	31200922	+	3034
novel.1672	-	Fvb6-1	28074919	28075420	+	502
novel.1673	-	Fvb6-1	28384468	28385382	+	915
novel.1670	-	Fvb6-1	25992797	25993342	+	428
novel.1671	-	Fvb6-1	26248352	26251283	+	2520
novel.284	-	Fvb1-4	3455077	3457211	-	2135
novel.283	-	Fvb1-4	3274044	3274925	-	638
novel.282	-	Fvb1-4	3169855	3171771	-	701
novel.281	-	Fvb1-4	3033349	3034691	-	958
novel.128	-	Fvb1-2	3844072	3845625	-	384
novel.129	-	Fvb1-2	5183164	5184681	-	1301
novel.126	-	Fvb1-2	3006286	3007135	-	491
novel.127	-	Fvb1-2	3198089	3200217	-	715
novel.124	-	Fvb1-2	789867	791050	-	1184
novel.125	-	Fvb1-2	2763879	2764168	-	209
novel.122	-	Fvb1-2	28897979	28901150	+	671
novel.123	-	Fvb1-2	376052	379100	-	2819
novel.120	-	Fvb1-2	27975839	27978087	+	1177
novel.121	-	Fvb1-2	28502989	28505294	+	1650
novel.1492	-	Fvb5-3	10291421	10293134	+	336
novel.1493	-	Fvb5-3	11593524	11598560	+	2969
novel.1490	-	Fvb5-3	9448955	9451795	+	368
novel.1491	-	Fvb5-3	10039785	10045480	+	3212
novel.1496	-	Fvb5-3	13297444	13297869	+	426
novel.1497	-	Fvb5-3	14986140	14989267	+	634
novel.1494	-	Fvb5-3	12531632	12532793	+	1003
novel.1495	-	Fvb5-3	13044064	13045526	+	368
novel.1498	-	Fvb5-3	16036875	16039344	+	2390
novel.1499	-	Fvb5-3	18521201	18521967	+	690
novel.1702	-	Fvb6-1	11835469	11836625	-	959
novel.1703	-	Fvb6-1	12552847	12556576	-	2186
novel.1700	-	Fvb6-1	10478116	10481019	-	1542
novel.1701	-	Fvb6-1	10746814	10748294	-	1384
novel.1706	-	Fvb6-1	15431042	15432736	-	888
novel.1707	-	Fvb6-1	15847033	15849922	-	2415
novel.1704	-	Fvb6-1	12648364	12648707	-	344
novel.1705	-	Fvb6-1	15329781	15330538	-	758
novel.1254	-	Fvb4-3	20388090	20392707	-	2518
novel.997	-	Fvb3-4	12590785	12592234	-	669
novel.1708	-	Fvb6-1	15852082	15855282	-	2675
novel.1709	-	Fvb6-1	15876767	15881458	-	2948
novel.1250	-	Fvb4-3	17883566	17884175	-	610
novel.1251	-	Fvb4-3	17938735	17940158	-	1424
novel.1252	-	Fvb4-3	20120731	20121524	-	607
novel.996	-	Fvb3-4	11933765	11940544	-	1427
novel.694	-	Fvb3-1	5426771	5427236	-	443
novel.695	-	Fvb3-1	6976448	6980027	-	1804
novel.696	-	Fvb3-1	7325140	7325609	-	470
novel.697	-	Fvb3-1	7957743	7959146	-	1404
novel.690	-	Fvb3-1	1840646	1841053	-	408
novel.691	-	Fvb3-1	3018462	3021034	-	2049
novel.692	-	Fvb3-1	3198351	3198987	-	529
novel.693	-	Fvb3-1	4924614	4925165	-	552
novel.698	-	Fvb3-1	9768062	9769021	-	960
novel.699	-	Fvb3-1	10695046	10695421	-	376
novel.1388	-	Fvb5-1	12405556	12405963	-	408
novel.1389	-	Fvb5-1	12759276	12759833	-	558
novel.1386	-	Fvb5-1	11392737	11393217	-	365
novel.1387	-	Fvb5-1	12025231	12026508	-	1187
novel.1384	-	Fvb5-1	6630624	6631607	-	336
novel.1385	-	Fvb5-1	9198324	9200058	-	1735
novel.1382	-	Fvb5-1	4166300	4166997	-	698
novel.2147	-	Fvb7-1	28836372	28838986	+	599
novel.1380	-	Fvb5-1	2984038	2984678	-	504
novel.2066	-	Fvb6-4	3924467	3927108	-	1495
novel.678	-	Fvb3-1	26738579	26738965	+	387
novel.679	-	Fvb3-1	27775727	27778259	+	1112
novel.672	-	Fvb3-1	24759164	24782180	+	1771
novel.673	-	Fvb3-1	25542275	25544295	+	559
novel.670	-	Fvb3-1	21828761	21832668	+	2893
novel.671	-	Fvb3-1	21943974	21945369	+	1257
novel.676	-	Fvb3-1	26590778	26591280	+	301
novel.677	-	Fvb3-1	26715092	26716429	+	647
novel.674	-	Fvb3-1	25578684	25579168	+	485
novel.675	-	Fvb3-1	25850085	25850891	+	713
novel.1816	-	Fvb6-2	6901778	6903460	-	1580
novel.589	-	Fvb2-4	18916393	18916828	+	436
novel.1814	-	Fvb6-2	6327512	6332114	-	4014
novel.1815	-	Fvb6-2	6842380	6842700	-	321
novel.1812	-	Fvb6-2	4354354	4362876	-	3736
novel.1813	-	Fvb6-2	6311440	6317477	-	5039
novel.1810	-	Fvb6-2	2717523	2718162	-	447
novel.1811	-	Fvb6-2	4341242	4348027	-	2357
novel.580	-	Fvb2-4	16388064	16389241	+	709
novel.581	-	Fvb2-4	16645907	16649871	+	3483
novel.582	-	Fvb2-4	17214237	17216921	+	1883
novel.583	-	Fvb2-4	17306657	17307954	+	1221
novel.584	-	Fvb2-4	17417433	17418617	+	1185
novel.585	-	Fvb2-4	17460739	17461714	+	660
novel.1818	-	Fvb6-2	7360723	7362347	-	1353
novel.1819	-	Fvb6-2	8200649	8200963	-	315
novel.276	-	Fvb1-4	20688365	20688788	+	402
novel.277	-	Fvb1-4	22301274	22307386	+	2346
novel.274	-	Fvb1-4	20044287	20045277	+	789
novel.275	-	Fvb1-4	20145946	20146651	+	706
novel.272	-	Fvb1-4	19992719	19996705	+	363
novel.273	-	Fvb1-4	20043865	20044166	+	302
novel.270	-	Fvb1-4	19533066	19534281	+	275
novel.271	-	Fvb1-4	19800659	19801530	+	872
novel.278	-	Fvb1-4	449017	450782	-	1445
novel.279	-	Fvb1-4	568346	569676	-	1331
novel.1217	-	Fvb4-3	31797246	31799694	+	605
novel.1928	-	Fvb6-3	31691009	31692498	+	1431
novel.1929	-	Fvb6-3	32154587	32156351	+	1663
novel.519	-	Fvb2-3	5079646	5081384	-	1333
novel.1922	-	Fvb6-3	28571577	28574002	+	1320
novel.1923	-	Fvb6-3	28876594	28879688	+	1508
novel.1920	-	Fvb6-3	26631167	26633587	+	719
novel.1921	-	Fvb6-3	27468814	27471635	+	1560
novel.1926	-	Fvb6-3	29993085	29993476	+	352
novel.1927	-	Fvb6-3	30765578	30767183	+	990
novel.1924	-	Fvb6-3	29162020	29162575	+	376
novel.1925	-	Fvb6-3	29273242	29275677	+	1326
novel.478	-	Fvb2-3	2434981	2441244	+	6169
novel.479	-	Fvb2-3	3605935	3607751	+	1817
novel.474	-	Fvb2-2	23515293	23517588	-	742
novel.475	-	Fvb2-3	23781	25082	+	1302
novel.476	-	Fvb2-3	638559	639693	+	397
novel.477	-	Fvb2-3	1205464	1205952	+	489
novel.470	-	Fvb2-2	22840922	22843362	-	2207
novel.471	-	Fvb2-2	23231359	23232139	-	363
novel.472	-	Fvb2-2	23315287	23316922	-	496
novel.473	-	Fvb2-2	23392072	23393860	-	1290
novel.1017	-	Fvb3-4	21625646	21628610	-	1658
novel.1817	-	Fvb6-2	7258075	7260516	-	836
novel.1131	-	Fvb4-2	4789262	4790753	-	312
novel.1130	-	Fvb4-2	3476522	3477879	-	533
novel.1133	-	Fvb4-2	5438078	5442310	-	1728
novel.1132	-	Fvb4-2	5382919	5384647	-	606
novel.1135	-	Fvb4-2	10375227	10377202	-	1283
novel.1642	-	Fvb6-1	13344269	13345861	+	834
novel.1137	-	Fvb4-2	10976476	10983082	-	5452
novel.1136	-	Fvb4-2	10956530	10956973	-	444
novel.908	-	Fvb3-3	13303028	13303815	-	788
novel.909	-	Fvb3-3	15199227	15201610	-	933
novel.904	-	Fvb3-3	11610435	11611050	-	496
novel.905	-	Fvb3-3	11635269	11636741	-	1473
novel.906	-	Fvb3-3	12241820	12243170	-	741
novel.907	-	Fvb3-3	12888669	12890280	-	745
novel.900	-	Fvb3-3	10999811	11000586	-	776
novel.901	-	Fvb3-3	11424765	11425242	-	478
novel.902	-	Fvb3-3	11541279	11542865	-	1587
novel.903	-	Fvb3-3	11608845	11609089	-	204
novel.2015	-	Fvb6-4	7053782	7055604	+	718
novel.2282	-	Fvb7-3	361101	363148	+	1194
novel.2283	-	Fvb7-3	363462	364283	+	722
novel.2280	-	Fvb7-2	31820495	31821429	-	856
novel.2281	-	Fvb7-2	31821485	31823639	-	1577
novel.2286	-	Fvb7-3	2039388	2040272	+	885
novel.2287	-	Fvb7-3	2943675	2944448	+	339
novel.2284	-	Fvb7-3	1049302	1050613	+	704
novel.2285	-	Fvb7-3	1327431	1332924	+	4720
novel.2288	-	Fvb7-3	3597754	3599771	+	1018
novel.2289	-	Fvb7-3	4247350	4249121	+	566
novel.870	-	Fvb3-3	22848329	22852469	+	1688
novel.871	-	Fvb3-3	24697850	24699645	+	923
novel.872	-	Fvb3-3	25178488	25180511	+	1651
novel.873	-	Fvb3-3	25872106	25874864	+	1727
novel.874	-	Fvb3-3	26267204	26268063	+	860
novel.875	-	Fvb3-3	27693511	27694137	+	627
novel.876	-	Fvb3-3	27786834	27804434	+	2229
novel.877	-	Fvb3-3	27805241	27806437	+	1197
novel.878	-	Fvb3-3	28857783	28858533	+	655
novel.879	-	Fvb3-3	29237091	29238263	+	1035
novel.2046	-	Fvb6-4	27129476	27129763	+	288
novel.2047	-	Fvb6-4	27154968	27155928	+	573
novel.2040	-	Fvb6-4	24611655	24612516	+	862
novel.2041	-	Fvb6-4	25319126	25321010	+	744
novel.2042	-	Fvb6-4	25443712	25446041	+	860
novel.2043	-	Fvb6-4	25883694	25885678	+	546
novel.351	-	Fvb2-1	17711572	17712491	+	576
novel.350	-	Fvb2-1	16555160	16555385	+	226
novel.601	-	Fvb2-4	25548336	25549713	+	1244
novel.600	-	Fvb2-4	25044494	25045937	+	622
novel.355	-	Fvb2-1	23197207	23198416	+	1085
novel.606	-	Fvb2-4	7918856	7923047	-	2416
novel.617	-	Fvb2-4	14719025	14721539	-	1618
novel.605	-	Fvb2-4	5218783	5221640	-	1141
novel.604	-	Fvb2-4	132154	132672	-	446
novel.1669	-	Fvb6-1	25806871	25808159	+	1289
novel.1668	-	Fvb6-1	24724731	24726423	+	1605
novel.1665	-	Fvb6-1	23708814	23712090	+	1580
novel.1664	-	Fvb6-1	23615363	23615900	+	538
novel.1667	-	Fvb6-1	24027604	24030501	+	1262
novel.1666	-	Fvb6-1	23988542	23988900	+	276
novel.1661	-	Fvb6-1	20756108	20757547	+	1440
novel.1660	-	Fvb6-1	20581766	20582782	+	498
novel.1663	-	Fvb6-1	23117340	23120616	+	2081
novel.1662	-	Fvb6-1	21551822	21555159	+	883
novel.113	-	Fvb1-2	23826189	23827907	+	355
novel.112	-	Fvb1-2	23453352	23463147	+	707
novel.111	-	Fvb1-2	22866671	22867433	+	763
novel.110	-	Fvb1-2	21038436	21039504	+	342
novel.117	-	Fvb1-2	26246159	26247202	+	879
novel.116	-	Fvb1-2	26023614	26024917	+	566
novel.115	-	Fvb1-2	25347214	25350078	+	1533
novel.114	-	Fvb1-2	24202167	24203635	+	1469
novel.119	-	Fvb1-2	27929533	27930595	+	802
novel.118	-	Fvb1-2	27234274	27238270	+	368
novel.1069	-	Fvb4-1	18205542	18206897	-	1356
novel.1068	-	Fvb4-1	17551866	17553357	-	316
novel.1063	-	Fvb4-1	10239313	10244121	-	4809
novel.1062	-	Fvb4-1	9601759	9602466	-	617
novel.1061	-	Fvb4-1	7810590	7812736	-	1479
novel.1060	-	Fvb4-1	6475348	6476548	-	1081
novel.1067	-	Fvb4-1	15667542	15671305	-	2044
novel.1066	-	Fvb4-1	15220859	15221408	-	550
novel.1065	-	Fvb4-1	14953480	14954606	-	523
novel.1064	-	Fvb4-1	11138732	11140252	-	1521
novel.1481	-	Fvb5-3	5612385	5613803	+	1333
novel.1480	-	Fvb5-3	5609469	5610731	+	1263
novel.1483	-	Fvb5-3	5691582	5691848	+	267
novel.1482	-	Fvb5-3	5680925	5690617	+	1181
novel.1485	-	Fvb5-3	6102494	6103553	+	455
novel.1484	-	Fvb5-3	5692944	5694410	+	1332
novel.1487	-	Fvb5-3	8750127	8753213	+	1836
novel.1486	-	Fvb5-3	7198625	7199297	+	673
novel.1489	-	Fvb5-3	9234523	9235081	+	559
novel.1488	-	Fvb5-3	8758358	8760301	+	972
novel.1243	-	Fvb4-3	14239946	14244657	-	263
novel.1242	-	Fvb4-3	14111017	14111586	-	493
novel.1241	-	Fvb4-3	14056865	14058857	-	805
novel.1240	-	Fvb4-3	13767106	13767907	-	502
novel.1247	-	Fvb4-3	16158391	16159866	-	761
novel.1246	-	Fvb4-3	15924083	16060400	-	4525
novel.1245	-	Fvb4-3	14727741	14730117	-	1955
novel.1244	-	Fvb4-3	14470485	14471250	-	664
novel.1719	-	Fvb6-1	20547308	20549523	-	899
novel.1718	-	Fvb6-1	19830808	19834210	-	2573
novel.1249	-	Fvb4-3	17319409	17319765	-	263
novel.1248	-	Fvb4-3	16883847	16884627	-	781
novel.1006	-	Fvb3-4	16220328	16223270	-	1555
novel.1399	-	Fvb5-1	20680116	20680586	-	381
novel.1398	-	Fvb5-1	20215390	20218659	-	703
novel.1395	-	Fvb5-1	20016854	20017762	-	565
novel.1394	-	Fvb5-1	18588704	18589383	-	337
novel.1397	-	Fvb5-1	20210739	20211314	-	576
novel.1396	-	Fvb5-1	20196269	20202417	-	1716
novel.1391	-	Fvb5-1	17489950	17491407	-	297
novel.1390	-	Fvb5-1	12961855	12965435	-	3377
novel.1393	-	Fvb5-1	18250146	18253510	-	2722
novel.1392	-	Fvb5-1	17491486	17492984	-	502
novel.649	-	Fvb3-1	6224142	6224806	+	571
novel.648	-	Fvb3-1	6009201	6010020	+	574
novel.647	-	Fvb3-1	5989255	5990822	+	1217
novel.646	-	Fvb3-1	5620417	5626119	+	550
novel.645	-	Fvb3-1	5508662	5509855	+	1194
novel.644	-	Fvb3-1	4924266	4925166	+	562
novel.643	-	Fvb3-1	4677025	4677788	+	764
novel.642	-	Fvb3-1	4443324	4445482	+	931
novel.641	-	Fvb3-1	4169877	4171166	+	765
novel.640	-	Fvb3-1	3354937	3355391	+	413
novel.1805	-	Fvb6-2	35316646	35320231	+	2869
novel.1804	-	Fvb6-2	35311139	35315849	+	3475
novel.249	-	Fvb1-4	1656689	1660129	+	2551
novel.248	-	Fvb1-4	134713	135042	+	302
novel.1801	-	Fvb6-2	34931193	34931667	+	343
novel.1800	-	Fvb6-2	34451491	34452018	+	448
novel.1803	-	Fvb6-2	35304392	35310297	+	3576
novel.1802	-	Fvb6-2	35220173	35221498	+	1012
novel.243	-	Fvb1-3	26569123	26569829	-	707
novel.242	-	Fvb1-3	26009691	26011235	-	730
novel.241	-	Fvb1-3	25790810	25792208	-	1313
novel.240	-	Fvb1-3	25439553	25439960	-	408
novel.247	-	Fvb1-3	27423348	27423770	-	423
novel.246	-	Fvb1-3	27413016	27413438	-	423
novel.245	-	Fvb1-3	27167183	27167382	-	200
novel.244	-	Fvb1-3	27092366	27092912	-	547
novel.553	-	Fvb2-3	20580533	20581175	-	546
novel.1939	-	Fvb6-3	43179841	43181319	+	1479
novel.1938	-	Fvb6-3	42209796	42212264	+	2132
novel.1931	-	Fvb6-3	35562363	35562946	+	243
novel.1930	-	Fvb6-3	33073446	33075377	+	637
novel.1933	-	Fvb6-3	36726771	36732939	+	3238
novel.1932	-	Fvb6-3	35878435	35879891	+	697
novel.1935	-	Fvb6-3	37724935	37725377	+	335
novel.552	-	Fvb2-3	20512963	20513472	-	311
novel.1937	-	Fvb6-3	38789330	38790153	+	418
novel.1936	-	Fvb6-3	38527132	38529129	+	730
novel.481	-	Fvb2-3	4260582	4261911	+	1198
novel.480	-	Fvb2-3	4245297	4245926	+	439
novel.483	-	Fvb2-3	8947045	8949159	+	1920
novel.482	-	Fvb2-3	7984191	7987588	+	3398
novel.485	-	Fvb2-3	9080555	9081232	+	678
novel.484	-	Fvb2-3	9032785	9033403	+	529
novel.487	-	Fvb2-3	12237282	12239056	+	756
novel.486	-	Fvb2-3	11754395	11754630	+	236
novel.489	-	Fvb2-3	12636280	12637703	+	1424
novel.1636	-	Fvb6-1	9534286	9538128	+	1783
novel.1637	-	Fvb6-1	9726142	9728453	+	923
novel.1638	-	Fvb6-1	9784401	9785798	+	1209
novel.1639	-	Fvb6-1	10340781	10342116	+	505
novel.550	-	Fvb2-3	20249689	20250486	-	798
novel.1228	-	Fvb4-3	5096089	5097376	-	1202
novel.285	-	Fvb1-4	3703698	3709771	-	474
novel.2365	-	Fvb7-4	7193297	7194495	+	925
novel.2364	-	Fvb7-4	6775250	6775886	+	637
novel.2291	-	Fvb7-3	6422031	6422686	+	497
novel.2290	-	Fvb7-3	4353077	4356690	+	3478
novel.2293	-	Fvb7-3	8314362	8317489	+	1177
novel.2292	-	Fvb7-3	6756579	6757100	+	420
novel.2295	-	Fvb7-3	11891931	11898903	+	1915
novel.2294	-	Fvb7-3	11253371	11257362	+	1870
novel.2297	-	Fvb7-3	12680937	12681255	+	319
novel.2296	-	Fvb7-3	11898954	11901257	+	1395
novel.2299	-	Fvb7-3	13169734	13170671	+	938
novel.2298	-	Fvb7-3	12794198	12794959	+	762
novel.2049	-	Fvb6-4	28056554	28057476	+	923
novel.2053	-	Fvb6-4	30008148	30012424	+	2911
novel.2052	-	Fvb6-4	29974657	29975106	+	450
novel.2051	-	Fvb6-4	28516999	28517455	+	271
novel.2050	-	Fvb6-4	28424585	28429191	+	3409
novel.2057	-	Fvb6-4	32892522	32893176	+	437
novel.2056	-	Fvb6-4	32074599	32075378	+	675
novel.2055	-	Fvb6-4	30283497	30284239	+	743
novel.2054	-	Fvb6-4	30072290	30073073	+	391
novel.2059	-	Fvb6-4	714135	714802	-	353
novel.2058	-	Fvb6-4	33231661	33234667	+	2825
novel.809	-	Fvb3-2	14933066	14935908	-	889
novel.808	-	Fvb3-2	14897611	14898216	-	519
novel.2044	-	Fvb6-4	26833098	26833832	+	248
novel.2045	-	Fvb6-4	27113443	27114279	+	837
novel.2369	-	Fvb7-4	13525986	13527644	+	282
novel.2368	-	Fvb7-4	11393150	11395577	+	1497
novel.1650	-	Fvb6-1	15538950	15540121	+	907
novel.1651	-	Fvb6-1	16609820	16611366	+	1547
novel.1652	-	Fvb6-1	16612701	16615723	+	2210
novel.1653	-	Fvb6-1	16631380	16632095	+	632
novel.1654	-	Fvb6-1	17794403	17795398	+	693
novel.1655	-	Fvb6-1	18183716	18185533	+	778
novel.1656	-	Fvb6-1	18241693	18242000	+	308
novel.1657	-	Fvb6-1	18289572	18290784	+	1213
novel.1658	-	Fvb6-1	19044572	19045132	+	561
novel.1659	-	Fvb6-1	19831983	19834111	+	2028
novel.1128	-	Fvb4-2	3463240	3463651	-	412
novel.1129	-	Fvb4-2	3470168	3472286	-	1400
novel.104	-	Fvb1-2	18408385	18410041	+	415
novel.1456	-	Fvb5-2	15542008	15543360	-	1211
novel.106	-	Fvb1-2	18777220	18778830	+	691
novel.107	-	Fvb1-2	20054679	20055972	+	1294
novel.100	-	Fvb1-2	14998423	14999108	+	586
novel.101	-	Fvb1-2	15258380	15260566	+	298
novel.102	-	Fvb1-2	15576347	15577028	+	682
novel.1457	-	Fvb5-2	15733470	15735143	-	1456
novel.108	-	Fvb1-2	20333161	20335559	+	836
novel.1454	-	Fvb5-2	14070609	14073030	-	874
novel.1987	-	Fvb6-3	26348893	26350445	-	835
novel.1018	-	Fvb3-4	22365647	22367745	-	2099
novel.1019	-	Fvb3-4	22812654	22813499	-	624
novel.1016	-	Fvb3-4	21621086	21622642	-	1496
novel.1452	-	Fvb5-2	12659165	12662202	-	3038
novel.1014	-	Fvb3-4	19478416	19478816	-	401
novel.1015	-	Fvb3-4	21024454	21025213	-	760
novel.1012	-	Fvb3-4	18091521	18092207	-	687
novel.1013	-	Fvb3-4	18190920	18191711	-	792
novel.1010	-	Fvb3-4	17300424	17302800	-	1513
novel.1011	-	Fvb3-4	17559680	17562396	-	1868
novel.1982	-	Fvb6-3	24580902	24583363	-	959
novel.1983	-	Fvb6-3	24782029	24782355	-	327
novel.1724	-	Fvb6-1	22186399	22187401	-	1003
novel.1725	-	Fvb6-1	23751144	23753881	-	740
novel.1726	-	Fvb6-1	24682567	24683873	-	1307
novel.1727	-	Fvb6-1	24962051	24963157	-	1017
novel.1720	-	Fvb6-1	21301566	21302328	-	639
novel.1721	-	Fvb6-1	21425364	21425968	-	605
novel.1722	-	Fvb6-1	21539956	21541086	-	429
novel.1723	-	Fvb6-1	21638561	21641570	-	1174
novel.1728	-	Fvb6-1	25115880	25116620	-	741
novel.1729	-	Fvb6-1	25422338	25428619	-	3351
novel.1238	-	Fvb4-3	12943822	12944552	-	731
novel.1239	-	Fvb4-3	13428747	13429154	-	408
novel.1352	-	Fvb5-1	10428152	10429467	+	1316
novel.817	-	Fvb3-2	21475336	21476533	-	803
novel.1355	-	Fvb5-1	12963383	12965426	+	2044
novel.1354	-	Fvb5-1	12957785	12959894	+	1059
novel.1357	-	Fvb5-1	12989229	12990232	+	1004
novel.223	-	Fvb1-3	13379004	13381721	-	1046
novel.1356	-	Fvb5-1	12985982	12988743	+	1243
novel.650	-	Fvb3-1	6695655	6699863	+	1290
novel.651	-	Fvb3-1	6885386	6886386	+	786
novel.652	-	Fvb3-1	8212652	8215167	+	2383
novel.653	-	Fvb3-1	8566646	8567075	+	309
novel.654	-	Fvb3-1	9141913	9144304	+	732
novel.655	-	Fvb3-1	9196151	9198730	+	2580
novel.656	-	Fvb3-1	10512925	10515551	+	431
novel.657	-	Fvb3-1	11132228	11133573	+	781
novel.658	-	Fvb3-1	11792390	11793754	+	1027
novel.659	-	Fvb3-1	13388010	13389652	+	1539
novel.1838	-	Fvb6-2	19753561	19754321	-	761
novel.1839	-	Fvb6-2	21468094	21470049	-	582
novel.1348	-	Fvb5-1	7848094	7848949	+	610
novel.1349	-	Fvb5-1	7849206	7849679	+	372
novel.1830	-	Fvb6-2	16432422	16436271	-	1232
novel.1831	-	Fvb6-2	16709393	16710868	-	1476
novel.1832	-	Fvb6-2	17102049	17102912	-	864
novel.1833	-	Fvb6-2	17364939	17369653	-	2556
novel.1834	-	Fvb6-2	17433886	17435019	-	1134
novel.1835	-	Fvb6-2	17907757	17913017	-	3011
novel.1836	-	Fvb6-2	18655477	18657184	-	907
novel.1837	-	Fvb6-2	19109530	19111265	-	707
novel.258	-	Fvb1-4	10255644	10262508	+	2382
novel.259	-	Fvb1-4	10396491	10401168	+	1518
novel.254	-	Fvb1-4	7403915	7404132	+	218
novel.255	-	Fvb1-4	7457986	7460874	+	261
novel.256	-	Fvb1-4	7675650	7676259	+	497
novel.257	-	Fvb1-4	10127345	10128852	+	607
novel.250	-	Fvb1-4	1895358	1903235	+	477
novel.251	-	Fvb1-4	3954736	3957904	+	2608
novel.252	-	Fvb1-4	4152667	4157820	+	2975
novel.253	-	Fvb1-4	4503830	4505308	+	1266
novel.536	-	Fvb2-3	14422756	14428280	-	5055
novel.1908	-	Fvb6-3	20814540	20815653	+	1114
novel.1909	-	Fvb6-3	20833582	20840177	+	2736
novel.710	-	Fvb3-1	18117815	18119165	-	690
novel.1904	-	Fvb6-3	17870276	17872235	+	673
novel.1905	-	Fvb6-3	18259302	18261251	+	1950
novel.1906	-	Fvb6-3	19446424	19447588	+	636
novel.1907	-	Fvb6-3	19449100	19449968	+	321
novel.1900	-	Fvb6-3	16517879	16520307	+	868
novel.1901	-	Fvb6-3	16550712	16553606	+	2895
novel.1902	-	Fvb6-3	17509436	17509804	+	369
novel.1903	-	Fvb6-3	17796694	17801194	+	2051
novel.492	-	Fvb2-3	15476258	15477176	+	919
novel.493	-	Fvb2-3	15671715	15672476	+	590
novel.490	-	Fvb2-3	13371265	13375089	+	2237
novel.491	-	Fvb2-3	15413404	15414970	+	1384
novel.496	-	Fvb2-3	16470683	16471760	+	1078
novel.497	-	Fvb2-3	17530169	17531551	+	1383
novel.494	-	Fvb2-3	15672521	15674379	+	230
novel.495	-	Fvb2-3	15829142	15832501	+	1329
novel.498	-	Fvb2-3	17598824	17600133	+	960
novel.499	-	Fvb2-3	17621952	17623043	+	929
novel.109	-	Fvb1-2	20760213	20760698	+	486
novel.2112	-	Fvb7-1	3067514	3068056	+	543
novel.2113	-	Fvb7-1	3854600	3855105	+	506
novel.2110	-	Fvb7-1	2646361	2646616	+	256
novel.2111	-	Fvb7-1	2731440	2732386	+	947
novel.2116	-	Fvb7-1	5003952	5004453	+	415
novel.2117	-	Fvb7-1	5074260	5076293	+	537
novel.2114	-	Fvb7-1	3895560	3908653	+	6477
novel.2115	-	Fvb7-1	4024529	4027032	+	1427
novel.2118	-	Fvb7-1	5202749	5204183	+	797
novel.2119	-	Fvb7-1	5229749	5236392	+	1132
novel.3	-	Fvb1-1	590187	596066	+	247
novel.2	-	Fvb1-1	336562	337657	+	986
novel.1	-	Fvb1-1	308672	312859	+	4188
novel.7	-	Fvb1-1	3572870	3573910	+	1041
novel.6	-	Fvb1-1	2577944	2579920	+	1050
novel.5	-	Fvb1-1	2256859	2257303	+	323
novel.4	-	Fvb1-1	780829	782197	+	1369
novel.9	-	Fvb1-1	4148228	4148599	+	372
novel.8	-	Fvb1-1	4066085	4066837	+	753
novel.1087	-	Fvb4-2	8876609	8879368	+	2242
novel.1511	-	Fvb5-3	4287114	4288571	-	848
novel.2259	-	Fvb7-2	13659782	13662015	-	1211
novel.2026	-	Fvb6-4	13851877	13852443	+	567
novel.2027	-	Fvb6-4	14973218	14973506	+	227
novel.2024	-	Fvb6-4	11403060	11407907	+	2479
novel.2025	-	Fvb6-4	13379424	13381500	+	586
novel.2022	-	Fvb6-4	10933306	10934799	+	1266
novel.2023	-	Fvb6-4	11324214	11325087	+	771
novel.2020	-	Fvb6-4	9832692	9834355	+	754
novel.2021	-	Fvb6-4	10870962	10872567	+	1122
novel.818	-	Fvb3-2	22289868	22292943	-	2677
novel.2028	-	Fvb6-4	15359368	15361739	+	1278
novel.2029	-	Fvb6-4	15662051	15664908	+	2001
novel.2258	-	Fvb7-2	13340150	13340627	-	478
novel.280	-	Fvb1-4	1902958	1903918	-	354
novel.819	-	Fvb3-2	22374566	22375445	-	880
novel.1230	-	Fvb4-3	6714721	6715725	-	712
novel.1344	-	Fvb5-1	368316	369852	+	1195
novel.1544	-	Fvb5-3	24974265	24978015	-	2632
novel.2338	-	Fvb7-3	16071983	16074203	-	1230
novel.2339	-	Fvb7-3	16298952	16299238	-	287
novel.1545	-	Fvb5-3	25374382	25375083	-	312
novel.2332	-	Fvb7-3	9908699	9910891	-	838
novel.2333	-	Fvb7-3	10318129	10322950	-	548
novel.2330	-	Fvb7-3	8483665	8485014	-	1350
novel.2331	-	Fvb7-3	8504065	8508511	-	1559
novel.2336	-	Fvb7-3	15981434	15983471	-	1108
novel.2337	-	Fvb7-3	16002133	16008896	-	562
novel.2334	-	Fvb7-3	11344011	11346417	-	2252
novel.2335	-	Fvb7-3	13378236	13382754	-	879
novel.1547	-	Fvb5-4	320264	322521	+	1928
novel.1540	-	Fvb5-3	20953366	20954627	-	1262
novel.1541	-	Fvb5-3	20955369	20959792	-	1250
novel.1647	-	Fvb6-1	14879498	14880438	+	941
novel.1646	-	Fvb6-1	14629161	14633100	+	1435
novel.1645	-	Fvb6-1	14611422	14612376	+	955
novel.1644	-	Fvb6-1	14194126	14194667	+	542
novel.1643	-	Fvb6-1	13790877	13791701	+	825
novel.68	-	Fvb1-1	19445290	19446701	-	443
novel.1641	-	Fvb6-1	11101314	11108759	+	4751
novel.1640	-	Fvb6-1	10746858	10748199	+	1175
novel.1139	-	Fvb4-2	12678665	12693738	-	844
novel.1138	-	Fvb4-2	12040992	12042640	-	1375
novel.1091	-	Fvb4-2	10761245	10761669	+	425
novel.1649	-	Fvb6-1	15496837	15497773	+	937
novel.1648	-	Fvb6-1	15307897	15311042	+	1871
novel.1548	-	Fvb5-4	2077801	2078803	+	1003
novel.1549	-	Fvb5-4	3119342	3124393	+	2355
novel.1009	-	Fvb3-4	17064690	17065335	-	230
novel.1008	-	Fvb3-4	17027664	17028575	-	823
novel.1005	-	Fvb3-4	15474843	15475471	-	480
novel.1004	-	Fvb3-4	15023892	15026150	-	1693
novel.1007	-	Fvb3-4	16693549	16694532	-	984
novel.61	-	Fvb1-1	13183868	13188675	-	392
novel.1001	-	Fvb3-4	13223982	13224558	-	472
novel.1000	-	Fvb3-4	13104076	13106759	-	1159
novel.1003	-	Fvb3-4	14642226	14642759	-	534
novel.1002	-	Fvb3-4	13831405	13834805	-	682
novel.1739	-	Fvb6-1	31886103	31886950	-	848
novel.1738	-	Fvb6-1	31372409	31376776	-	2536
novel.1733	-	Fvb6-1	27440235	27442877	-	578
novel.1732	-	Fvb6-1	26909483	26911186	-	768
novel.1731	-	Fvb6-1	26201019	26201969	-	951
novel.1730	-	Fvb6-1	25806912	25808153	-	1014
novel.1737	-	Fvb6-1	31139475	31143327	-	803
novel.1736	-	Fvb6-1	30205552	30208931	-	3380
novel.1735	-	Fvb6-1	28421811	28422407	-	511
novel.1734	-	Fvb6-1	27916832	27917906	-	892
novel.1225	-	Fvb4-3	2395931	2397633	-	717
novel.1224	-	Fvb4-3	1346802	1349638	-	2228
novel.1227	-	Fvb4-3	4403292	4405756	-	2246
novel.1226	-	Fvb4-3	2710898	2711891	-	915
novel.1221	-	Fvb4-3	1031297	1032881	-	1463
novel.1220	-	Fvb4-3	597989	598663	-	421
novel.1223	-	Fvb4-3	1344177	1346606	-	1432
novel.1222	-	Fvb4-3	1330739	1331940	-	1202
novel.395	-	Fvb2-2	1459169	1460396	+	1042
novel.394	-	Fvb2-2	1012984	1016432	+	1914
novel.397	-	Fvb2-2	5541224	5541975	+	236
novel.396	-	Fvb2-2	4923661	4925105	+	1025
novel.1229	-	Fvb4-3	6366799	6367457	-	659
novel.546	-	Fvb2-3	18549898	18551069	-	1061
novel.393	-	Fvb2-2	158838	159773	+	936
novel.392	-	Fvb2-1	25343618	25344382	-	471
novel.231	-	Fvb1-3	18295036	18295944	-	909
novel.236	-	Fvb1-3	24026318	24031116	-	2004
novel.237	-	Fvb1-3	24074193	24075613	-	917
novel.542	-	Fvb2-3	17662210	17670632	-	448
novel.543	-	Fvb2-3	18221132	18221634	-	268
novel.625	-	Fvb2-4	19657691	19658215	-	525
novel.624	-	Fvb2-4	18398931	18400202	-	1272
novel.627	-	Fvb2-4	20618360	20620734	-	1617
novel.626	-	Fvb2-4	19736150	19736967	-	325
novel.621	-	Fvb2-4	16646687	16649217	-	2531
novel.620	-	Fvb2-4	15100402	15102807	-	2406
novel.623	-	Fvb2-4	18039888	18040399	-	512
novel.622	-	Fvb2-4	16791492	16792070	-	491
novel.629	-	Fvb2-4	25007360	25008187	-	828
novel.628	-	Fvb2-4	22245257	22246482	-	1196
novel.1359	-	Fvb5-1	16737873	16741228	+	1553
novel.1358	-	Fvb5-1	13925894	13927420	+	823
novel.1829	-	Fvb6-2	16235606	16236557	-	780
novel.1828	-	Fvb6-2	15467624	15469205	-	230
novel.1827	-	Fvb6-2	15399828	15400507	-	680
novel.1826	-	Fvb6-2	15248141	15249342	-	1202
novel.1825	-	Fvb6-2	14282244	14283222	-	979
novel.1824	-	Fvb6-2	13239899	13242573	-	1233
novel.1823	-	Fvb6-2	11817049	11818125	-	580
novel.1822	-	Fvb6-2	10502718	10503863	-	1146
novel.1821	-	Fvb6-2	10305621	10307031	-	1411
novel.1820	-	Fvb6-2	9812323	9814672	-	795
novel.711	-	Fvb3-1	18119366	18123084	-	3414
novel.807	-	Fvb3-2	14536963	14539049	-	864
novel.713	-	Fvb3-1	18581054	18582635	-	1388
novel.712	-	Fvb3-1	18534284	18535357	-	846
novel.715	-	Fvb3-1	20317548	20318300	-	613
novel.714	-	Fvb3-1	18660709	18661644	-	480
novel.717	-	Fvb3-1	21184783	21185953	-	1171
novel.716	-	Fvb3-1	20953017	20957358	-	1295
novel.719	-	Fvb3-1	23389351	23390768	-	707
novel.718	-	Fvb3-1	23039791	23041209	-	1278
novel.539	-	Fvb2-3	16469739	16471749	-	554
novel.538	-	Fvb2-3	15157398	15164660	-	2943
novel.531	-	Fvb2-3	12597607	12599115	-	831
novel.530	-	Fvb2-3	12594728	12595441	-	514
novel.533	-	Fvb2-3	13772195	13773043	-	604
novel.532	-	Fvb2-3	13100387	13105326	-	4940
novel.535	-	Fvb2-3	13906804	13919056	-	2594
novel.534	-	Fvb2-3	13773106	13774188	-	978
novel.537	-	Fvb2-3	15091279	15097590	-	2888
novel.806	-	Fvb3-2	14473140	14473541	-	245
novel.1913	-	Fvb6-3	22353256	22354692	+	634
novel.1912	-	Fvb6-3	22052342	22053127	+	671
novel.1911	-	Fvb6-3	21540608	21541300	+	560
novel.1910	-	Fvb6-3	21284197	21287821	+	2051
novel.1917	-	Fvb6-3	24366302	24371442	+	2142
novel.1916	-	Fvb6-3	24220245	24222718	+	909
novel.1915	-	Fvb6-3	23462068	23462636	+	460
novel.1914	-	Fvb6-3	23284351	23285668	+	604
novel.1919	-	Fvb6-3	26478722	26481335	+	967
novel.1918	-	Fvb6-3	25129760	25132400	+	1186
novel.1896	-	Fvb6-3	14927825	14928197	+	373
novel.1897	-	Fvb6-3	14947648	14948393	+	746
novel.1894	-	Fvb6-3	14417019	14422484	+	2902
novel.1895	-	Fvb6-3	14698230	14699170	+	826
novel.1892	-	Fvb6-3	12524275	12524673	+	292
novel.1893	-	Fvb6-3	13979355	13980281	+	839
novel.1890	-	Fvb6-3	10200303	10201207	+	591
novel.1891	-	Fvb6-3	11395909	11397053	+	1145
novel.1711	-	Fvb6-1	17196609	17198049	-	452
novel.1710	-	Fvb6-1	16602403	16608185	-	3048
novel.1713	-	Fvb6-1	18241627	18242335	-	370
novel.1712	-	Fvb6-1	17892075	17893951	-	868
novel.1715	-	Fvb6-1	18756965	18759469	-	296
novel.1714	-	Fvb6-1	18289572	18290784	-	1213
novel.1717	-	Fvb6-1	19288151	19290806	-	1847
novel.1716	-	Fvb6-1	18881087	18884774	-	3007
novel.2101	-	Fvb6-4	29176495	29182234	-	3504
novel.2100	-	Fvb6-4	29171215	29175907	-	3479
novel.2103	-	Fvb6-4	30878390	30880245	-	1231
novel.2102	-	Fvb6-4	29257784	29261558	-	3462
novel.2105	-	Fvb6-4	32940494	32952048	-	8362
novel.2104	-	Fvb6-4	31629572	31630858	-	756
novel.2107	-	Fvb6-4	33753885	33755314	-	1002
novel.2106	-	Fvb6-4	32952152	32961513	-	7605
novel.2109	-	Fvb7-1	1609918	1610955	+	1038
novel.2108	-	Fvb7-1	1473014	1473888	+	875
novel.1885	-	Fvb6-3	7607243	7611326	+	3165
novel.2146	-	Fvb7-1	28504568	28506237	+	1670
novel.829	-	Fvb3-3	1102072	1102883	+	449
novel.828	-	Fvb3-3	945037	946211	+	1175
novel.823	-	Fvb3-2	27526991	27527824	-	454
novel.822	-	Fvb3-2	27162356	27164577	-	1090
novel.821	-	Fvb3-2	24747423	24748446	-	868
novel.820	-	Fvb3-2	24077059	24078174	-	1116
novel.827	-	Fvb3-3	15149	15482	+	334
novel.826	-	Fvb3-2	31283447	31284776	-	205
novel.825	-	Fvb3-2	29622743	29624022	-	501
novel.824	-	Fvb3-2	28529531	28530240	-	710
novel.2035	-	Fvb6-4	18710112	18711804	+	1693
novel.2034	-	Fvb6-4	18043169	18043812	+	562
novel.2037	-	Fvb6-4	21976242	21976693	+	408
novel.334	-	Fvb2-1	9876370	9877417	+	1048
novel.2031	-	Fvb6-4	16798579	16802174	+	3521
novel.2030	-	Fvb6-4	16003977	16004954	+	978
[truncated: 418 more rows]

## Sheet: Table S5
Table S5 Statistics of metabolite difference analysis
Compared Samples	Num. of Total Ident.	Num. of Total Sig.	Num. of Sig.Up	Num. of Sig.down
EFvsDF_pos	552	75	12	63
FFvsDF_pos	552	48	13	35
EFvsDF_neg	679	65	16	49
FFvsDF_neg	679	71	16	55
BSvsAS_pos	552	76	18	58
CSvsAS_pos	552	57	37	20
BSvsAS_neg	679	101	55	46
CSvsAS_neg	679	72	40	32
Details of the different metabolites compared between samples
ID	Name_des	Formula	Molecular Weight	RT [min]	pos_hotf_1	pos_hotf_2	pos_hotf_3	pos_CKf_1	pos_CKf_2	pos_CKf_3	FC	log2FC	Pvalue	VIP	Up.Down
EFvsDF_pos
Com_93_pos	L-Pyroglutamic acid	C5 H7 N O3	129.043	2.112	2.00243e+08	2.21086e+08	2.07012e+08	3.54884e+07	3.60778e+07	3.2428e+07	6.04208	2.59504	2.57043e-06	2.36196	up
Com_923_pos	Fluocinolone	C21 H26 F2 O6	412.171	11.031	22404.5	23305.6	24003.7	318798	363519	346099	0.0677874	-3.88284	8.74095e-06	3.53226	down
Com_550_pos	6-{5-[(5E)-5-Octen-7-yn-1-yl]-2-thienyl}-5-hexynoic acid	C18 H20 O2 S	300.118	9.587	57640.5	34056.8	31754.3	4.23062e+07	3.68784e+07	2.73373e+07	0.00115893	-9.75299	2.25147e-05	8.90222	down
Com_1346_pos	Curcumene	C15 H22	202.172	11.604	1.38072e+06	1.36241e+06	1.46447e+06	1.3494e+07	1.36365e+07	1.37458e+07	0.102935	-3.28019	4.06416e-05	2.98565	down
Com_67_pos	4-Coumaric acid	C9 H8 O3	164.047	7.343	9.64445e+07	1.00089e+08	1.07872e+08	2.58187e+08	2.70038e+08	2.49817e+08	0.391245	-1.35386	5.14718e-05	1.23279	down
Com_509_pos	5-{[Dimethyl(2-methyl-2-propanyl)silyl]oxy}-6-methylene-3-phenyl-3,4,5,6,7,8-hexahydro-1H-2-benzoxecin-1-one	C26 H34 O3 Si	422.228	12.019	22616.4	38686.5	27290.1	1.47509e+06	1.77775e+06	2.09302e+06	0.0165723	-5.91508	8.4827e-05	5.40315	down
Com_458_pos	D-PANTOTHENIC ACID	C9 H17 N O5	219.111	5.899	1.99763e+07	2.32975e+07	2.03441e+07	5.11692e+06	6.27003e+06	5.83311e+06	3.69441	1.88534	9.16526e-05	1.71692	up
Com_217_pos	THTC	C5 H8 O2 S	132.024	1.515	1.72797e+06	2.01283e+06	2.16774e+06	9.58038e+06	8.29481e+06	8.56008e+06	0.22351	-2.16159	0.000134057	1.97006	down
Com_157_pos	(E)-3-[2-[(2S,3R,4S,5S,6R)-3,4,5-trihydroxy-6-(hydroxymethyl)oxan-2-yl]oxyphenyl]prop-2-enoic acid	C15 H18 O8	326.1	7.34	5.86044e+07	6.06339e+07	6.33447e+07	1.26232e+08	1.34687e+08	1.42842e+08	0.452206	-1.14495	0.000156342	1.04128	down
Com_882_pos	(2R,3S,4S,5R,6R)-2-[[(2R,3R,4R,5S)-3,4-dihydroxy-5-(hydroxymethyl)oxolan-2-yl]oxymethyl]-6-[(2E)-3,7-dimethylocta-2,6-dienoxy]oxane-3,4,5-triol	C21 H36 O10	470.213	11.449	388909	489634	463078	3.27107e+06	3.63067e+06	3.30142e+06	0.131491	-2.92697	0.000159718	2.66836	down
Com_478_pos	sinapaldehyde glucoside	C17 H22 O9	370.126	9.946	269688	385291	345762	39559.2	48054.5	38860.4	7.91262	2.98416	0.000227048	2.70737	up
Com_294_pos	N-(cis-4-Azidocyclohexyl)-N'-[2-(4-morpholinyl)ethyl]carbodiimide	C13 H22 N6 O	278.186	11.608	7.18851e+06	7.39561e+06	8.13374e+06	7.93057e+07	7.94622e+07	7.97691e+07	0.0952383	-3.39231	0.000245246	3.08888	down
Com_274_pos	Methyl 13-oxotetradecanoate	C15 H28 O3	256.204	11.606	7.72989e+06	7.95819e+06	8.79842e+06	8.45116e+07	8.51253e+07	8.50589e+07	0.0961402	-3.37872	0.00026802	3.0767	down
Com_3_pos	Phenylacetylene	C8 H6	102.047	4.101	4.08506e+07	5.03432e+07	4.87058e+07	1.24742e+08	1.4957e+08	1.29385e+08	0.346547	-1.52888	0.000276275	1.3929	down
Com_5_pos	Cinnamic acid	C9 H8 O2	148.052	4.109	3.80446e+07	4.42526e+07	4.18014e+07	1.09399e+08	1.33973e+08	1.13966e+08	0.347287	-1.5258	0.000287642	1.38629	down
Com_1220_pos	(1R)-6-O-Acetyl-1,5-anhydro-1-[5,7-dihydroxy-2-(4-hydroxyphenyl)-6-methoxy-4-oxo-4H-chromen-8-yl]-D-galactitol	C24 H24 O12	504.126	11.331	1.05501e+07	1.81169e+07	1.03262e+07	597765	395914	524662	25.6814	4.68265	0.00030705	4.2347	up
Com_427_pos	4-{[5-({[(2-Methyl-2-propanyl)oxy]carbonyl}amino)pentyl]amino}-4-oxobutanoic acid	C14 H26 N2 O5	302.186	13.342	454966	501080	384141	1.86894e+06	1.72475e+06	2.35733e+06	0.225203	-2.1507	0.000311676	1.95341	down
Com_596_pos	2-[5-Methyl-5-(4-methyl-3-cyclohexen-1-yl)tetrahydro-2-furanyl]-2-propanol	C15 H26 O2	238.193	11.608	3.28476e+06	3.30486e+06	4.0429e+06	3.34352e+07	3.46141e+07	3.60791e+07	0.10211	-3.29181	0.000316956	3.00136	down
Com_127_pos	2-Methyl-1-phenyl-1-propanethiol	C10 H14 S	166.082	4.103	3.41268e+06	4.08651e+06	3.7981e+06	9.52448e+06	1.15594e+07	9.56137e+06	0.368648	-1.43969	0.000336087	1.30848	down
Com_469_pos	Rehmaionoside C	C19 H32 O8	388.209	8.478	199525	240399	216332	1.67375e+06	1.70304e+06	1.62206e+06	0.131282	-2.92926	0.000336088	2.66913	down
Com_772_pos	(1R,7S,11S,19S,20R,23R)-5,15,19,23-Tetrahydroxy-13,20-dimethyl-8,12,21-trioxahexacyclo[17.2.2.0~2,18~.0~4,16~.0~6,14~.0~7,11~]tricosa-2(18),4(16),5,14-tetraene-3,9,17-trione	C22 H20 O10	444.105	7.014	124725	132414	164022	38050.7	35417.3	27370.8	4.17658	2.06232	0.000460716	1.88104	up
Com_438_pos	Indoline	C8 H9 N	119.074	3.784	1.11565e+06	703842	794891	5.67604e+06	5.09342e+06	8.31625e+06	0.136981	-2.86795	0.000627899	2.6062	down
Com_166_pos	1-(2-Aminobenzyl)-1-[1-(2-pentanyl)-4-piperidinyl]-3-[3-(trifluoromethyl)phenyl]urea	C25 H33 F3 N4 O	462.259	14.363	34220.6	34473.2	23706.4	193405	147288	149179	0.188621	-2.40644	0.000644306	2.19815	down
Com_1442_pos	Araloside A	C47 H74 O18	926.484	14.165	11539.9	15151.4	10830	54743.5	40567.2	44156	0.269034	-1.89414	0.000709451	1.72706	down
Com_578_pos	Cytosine	C4 H5 N3 O	111.043	1.429	378752	386498	286039	3.44131e+06	3.31011e+06	3.6e+06	0.10156	-3.2996	0.00103329	3.01381	down
Com_481_pos	GANT58	C24 H16 N4 S	392.108	9.93	235878	344727	220234	62786.1	50522.2	39111.1	5.25419	2.39347	0.00105768	2.17811	up
Com_1231_pos	Butopyronoxyl	C12 H18 O4	226.12	8.657	209743	183487	151029	608564	701165	613160	0.283042	-1.82091	0.00150569	1.66624	down
Com_685_pos	Dehydrosoyasaponin I	C48 H76 O18	940.5	14.452	65722	46400.1	42067	255981	172267	190139	0.249341	-2.00381	0.00161158	1.82915	down
Com_1171_pos	Pogostone 广藿香酮	C12 H16 O4	224.105	11.096	5.16859e+06	6.69224e+06	4.96375e+06	1.31416e+07	1.42909e+07	1.6502e+07	0.382946	-1.38479	0.00170346	1.26662	down
Com_975_pos	3-Phenylpropanoic acid	C9 H10 O2	150.068	7.516	232507	222415	171271	880192	944972	980632	0.223178	-2.16373	0.0018446	1.97952	down
Com_1372_pos	COSTUNOLIDE	C15 H20 O2	232.144	10.866	25643.4	25663.6	25438.1	9776.51	9739.67	8448.91	2.74432	1.45645	0.00218054	1.32828	up
Com_820_pos	1216595	C10 H8 Cl N3 O2	237.031	1.877	2.10957e+07	2.89415e+07	2.13918e+07	7.83534e+06	9.63151e+06	8.09511e+06	2.79434	1.48251	0.0023214	1.34003	up
Com_455_pos	2,5-Dimethyl-4-oxo-4,5-dihydro-3-furanyl beta-D-glucopyranoside	C12 H18 O8	290.1	6.211	1.04173e+07	1.26502e+07	1.04705e+07	5.1848e+07	3.43568e+07	3.84834e+07	0.268975	-1.89446	0.00250777	1.70939	down
Com_362_pos	Fluenetil	C16 H15 F O2	258.106	1.344	5.34055e+06	6.86625e+06	4.2899e+06	1.45758e+06	1.38356e+06	1.17255e+06	4.11011	2.03918	0.00310702	1.8377	up
Com_14_pos	L-alpha-Glycerylphosphorylcholine	C8 H20 N O6 P	257.103	1.341	6.67173e+07	8.25432e+07	5.65989e+07	1.30564e+07	1.27124e+07	1.20999e+07	5.43614	2.44258	0.00310943	2.20795	up
Com_723_pos	(5R)-5-[(3aS,4S,6aR)-2-Oxohexahydro-1H-thieno[3,4-d]imidazol-4-yl]hexanoic acid	C11 H18 N2 O3 S	258.104	8.309	52417.2	54695.1	54103.5	213465	213373	167772	0.271129	-1.88295	0.00314001	1.70528	down
Com_915_pos	Astilbin	C21 H22 O11	450.116	8.213	2.23977e+07	2.16019e+07	2.30926e+07	1.09555e+07	1.12712e+07	9.18582e+06	2.13584	1.09481	0.00405693	1.00133	up
Com_1373_pos	13(S)-HPODE	C18 H32 O4	312.23	13.791	116034	128210	87665.3	342478	234985	361620	0.35344	-1.50046	0.00467086	1.35877	down
Com_1461_pos	Methyl (3S)-3-(beta-D-glucopyranosyloxy)butanoate	C11 H20 O8	280.116	6.102	1.91718e+06	2.73528e+06	1.82443e+06	1.23978e+07	1.22512e+07	1.17516e+07	0.177934	-2.49059	0.00475576	2.28803	down
Com_1096_pos	scillaren A	C36 H52 O13	692.338	12.481	10510.5	11571	9612.11	29555.3	23471.2	20982.7	0.42824	-1.22351	0.00492289	1.10378	down
Com_728_pos	1-HEPTENYLBENZENE	C13 H18	174.141	9.808	129034	153705	166669	466683	630805	818024	0.234615	-2.09163	0.00504556	1.87927	down
Com_496_pos	2-(Diphenylphosphino)-1-phenyl-1H-pyrrole	C22 H18 N P	327.118	10.103	7.07997e+06	8.086e+06	6.82577e+06	3.14087e+07	2.71829e+07	4.49381e+07	0.212419	-2.23501	0.00505272	2.00765	down
Com_493_pos	N~4~-Benzyl-N~2~-(3-fluorophenyl)-2,4-quinazolinediamine	C21 H17 F N4	344.144	10.097	7.16645e+06	8.21846e+06	7.07439e+06	3.18115e+07	2.76e+07	4.53132e+07	0.21446	-2.22122	0.00527572	1.99544	down
Com_1347_pos	9-hydroxy-1,4a-dimethyl-7-propan-2-yl-2,3,4,9,10,10a-hexahydrophenanthrene-1-carboxylic acid	C20 H28 O3	354.165	10.158	4188.41	5392.45	7803.98	14716	24542.4	24733.6	0.271672	-1.88006	0.00635002	1.72036	down
Com_990_pos	3420	C13 H18 O	190.136	8.477	165691	209862	160367	548355	390641	639814	0.339445	-1.55875	0.00646247	1.40102	down
Com_468_pos	Digitoxin	C41 H64 O13	764.431	14.356	23960.4	17137.4	16260.4	121521	62220	70931.2	0.225224	-2.15057	0.0068465	1.92031	down
Com_28_pos	(+/-)-6-Acetonyldihydrochelerythrine	C24 H23 N O5	405.157	8.346	506508	817595	549814	2.83667e+06	2.76547e+06	2.52203e+06	0.23066	-2.11616	0.00707277	1.95361	down
Com_1060_pos	(±)-Abscisic acid	C15 H20 O4	264.136	10.502	2.9504e+06	2.3775e+06	4.70226e+06	9.44921e+06	1.28078e+07	1.79206e+07	0.249646	-2.00205	0.0070862	1.83552	down
Com_29_pos	Methyl (2R,3S)-3-hydroxy-7-methoxy-2-methyl-6-oxo-1,2,3,6-tetrahydrobenzo[pqr]tetraphene-11-carboxylate	C24 H20 O5	388.13	8.346	506641	817031	549780	2.79915e+06	2.74887e+06	2.49866e+06	0.232823	-2.10269	0.0071936	1.94129	down
Com_1152_pos	Coniferyl ferulate	C20 H20 O6	356.126	10.125	62679.3	88710.7	96749	247876	232929	441918	0.26892	-1.89475	0.00928126	1.69012	down
Com_1370_pos	7beta-hydroxytaxusin	C28 H40 O9	520.265	12.015	133727	156796	119428	237700	321694	367603	0.442235	-1.17712	0.00996578	1.06082	down
Com_827_pos	2'-Deoxy-8-nitroguanosine	C10 H12 N6 O6	312.082	6.21	4.74302e+06	4.36626e+06	4.33119e+06	2.64481e+07	1.50294e+07	1.88132e+07	0.222928	-2.16535	0.0103842	1.93601	down
Com_172_pos	(3S,4S)-3-Ethyl-4-[(2S,4E,6R,8S,9R,10R)-9-hydroxy-4,6,8,10-tetramethyl-7-oxo-4-dodecen-2-yl]-2-oxetanone	C21 H36 O4	352.261	14.492	357066	361179	262526	797060	729777	783387	0.424534	-1.23605	0.0104079	1.13754	down
Com_1450_pos	Arglabin 阿格拉宾	C15 H18 O3	246.125	10.506	1.69291e+06	1.29864e+06	3.06514e+06	6.56426e+06	7.84811e+06	1.24195e+07	0.225728	-2.14735	0.0105422	1.99565	down
Com_985_pos	(2R,3S,4S,5R,6S)-2-(hydroxymethyl)-6-[4-(hydroxymethyl)-1-propan-2-ylcyclohex-3-en-1-yl]oxyoxane-3,4,5-triol	C16 H28 O7	354.165	10.207	43134.9	42063.4	32532.5	78907.3	82864.9	125130	0.410351	-1.28507	0.0112551	1.15205	down
Com_48_pos	1-(2,6-Dihydroxyphenyl)-9-{2',4,4',5-tetrahydroxy-3'-[9-(4-hydroxyphenyl)nonanoyl]-2-biphenylyl}-1-nonanone	C42 H50 O9	698.348	14.028	63652.9	120951	65610.2	348807	275073	363675	0.253368	-1.9807	0.0116208	1.85319	down
Com_391_pos	(4beta,5beta,6beta,14xi,17xi,22R)-4-Hydroxy-1,26-dioxo-5,6:22,26-diepoxyergosta-2,24-dien-27-yl 5-[(3aR,4R,6aS)-2-oxohexahydro-1H-thieno[3,4-d]imidazol-4-yl]pentanoate	C38 H52 N2 O8 S	696.345	14.027	28992	38011.7	19814.5	107225	77958.7	87456.2	0.318435	-1.65093	0.0123721	1.53649	down
Com_47_pos	Guanine	C5 H5 N5 O	151.049	2.003	979433	1.45718e+06	979336	2.4353e+06	2.85984e+06	2.7994e+06	0.422006	-1.24466	0.0131583	1.15368	down
Com_1505_pos	Methyl 4-[3-(trifluoromethyl)cyclohexyl]benzoate	C15 H17 F3 O2	286.118	10.504	1.40051e+06	1.22051e+06	2.04693e+06	3.69068e+06	6.26986e+06	3.49398e+06	0.346943	-1.52723	0.0133787	1.37556	down
Com_194_pos	DL-Arginine	C6 H14 N4 O2	174.112	1.263	1.01307e+06	763280	457650	3.43332e+06	2.1566e+06	2.50729e+06	0.275897	-1.8578	0.0136402	1.73322	down
Com_650_pos	(3S)-2'-(Methylsulfanyl)-4'H-spiro[indole-3,5'-[1,3]thiazol]-2(1H)-one	C11 H10 N2 O S2	250.023	1.211	260294	261592	232163	650226	434157	562948	0.457739	-1.1274	0.015359	1.01031	down
Com_160_pos	Adenine	C5 H5 N5	135.055	1.435	7.74569e+06	9.1192e+06	5.75756e+06	1.89846e+07	1.94374e+07	2.02699e+07	0.385444	-1.37541	0.0171122	1.27434	down
Com_651_pos	(5beta,7alpha,8alpha,9beta,10alpha,12alpha,14R)-7,12,14,19-Tetrahydroxy-16-(methoxymethyl)-17-[(1R,2R,4S,5S,9R,10S,12R,13R,14R,16R)-2,12,16-trihydroxy-5-(hydroxymethyl)-5,9-dimethyl-11,15-dioxotetracyclo[11.2.1.0~1,10~.0~4,9~]hexadec-14-yl]kaurane-11,15-dione	C41 H60 O13	760.4	13.44	15791.7	21395.1	14152.3	75820.5	45747.3	37346.8	0.323061	-1.63012	0.0173963	1.44631	down
Com_732_pos	N-[(5aR,6aS,7S,9Z,10aS)-9-[Amino(hydroxy)methylene]-4,7-bis(dimethylamino)-1,10a,12-trihydroxy-8,10,11-trioxo-5,5a,6,6a,7,8,9,10,10a,11-decahydro-2-tetracenyl]-N~2~,N~2~-dimethylglycinamide	C27 H35 N5 O8	557.247	8.171	53470.4	54476.6	52493.8	28384.4	19544.5	25103.6	2.19684	1.13543	0.01762	1.04998	up
Com_568_pos	1-O-[(3beta,5xi,9xi,18xi)-3-{[3-O-(4-Carboxy-3-hydroxy-3-methylbutanoyl)-beta-D-glucopyranuronosyl]oxy}-28-oxoolean-12-en-28-yl]-beta-D-glucopyranose	C48 H74 O18	938.484	14.337	16751.3	49669.4	33978.1	239924	118212	125873	0.207432	-2.26929	0.017895	2.11949	down
Com_134_pos	(1S,2R,7S,10R,17S,20R)-2,6,6,10,16-Pentamethyl-17-(2-methyl-1-propen-1-yl)-19,21-dioxahexacyclo[18.2.1.0~1,14~.0~2,11~.0~5,10~.0~15,20~]tricos-15-en-7-yl (4xi)-3-O-beta-D-glucopyranosyl-D-xylo-hexopyranoside	C42 H66 O13	778.447	14.646	125145	76889.2	88226.8	423602	220613	225309	0.333816	-1.58288	0.0186958	1.40725	down
Com_310_pos	Quillaic acid 皂皮酸	C30 H46 O5	486.334	12.266	37686.9	48344.3	50725.8	381540	399713	138856	0.148631	-2.75019	0.027717	2.37847	down
Com_1134_pos	4-{5'-[3,11,18,21,24-Pentaoxa-33-azatetracyclo[24.2.2.2~13,16~.1~5,9~]tritriaconta-1(28),5(33),6,8,13,15,26,29,31-nonaen-7-yl]-2,2'-bipyridin-5-yl}aniline	C43 H42 N4 O5	694.317	11.569	21885.2	25673.3	23907.6	59999.6	67649.6	39619.5	0.427253	-1.22684	0.0286805	1.08632	down
Com_245_pos	(2E)-3-(4-Hydroxy-3-methoxyphenyl)-N-{8-[(3-{[(2E)-3-(4-hydroxy-3-methoxyphenyl)-2-propenoyl]amino}propyl)amino]-4-[(2E)-3-(4-hydroxyphenyl)-2-propenoyl]octyl}acrylamide	C40 H49 N3 O8	699.351	14.027	31648.4	54220.2	21630	146815	114461	119565	0.282266	-1.82487	0.0299911	1.74668	down
Com_965_pos	Methyl cinnamate	C10 H10 O2	162.068	9.399	629028	273200	833799	6.15123e+06	5.74045e+06	1.47978e+06	0.129831	-2.94529	0.0306002	2.58225	down
Com_1224_pos	12-(D-erythro-Hexopyranosyloxy)-6-hydroxy-3,8a,8b,11,11,14a-hexamethyl-1-oxo-1,2,2a,3,4,7,8,8a,8b,9,10,10a,11,12,13,14,14a,14b,15,16-icosahydrophenanthro[2',1':4,5]indeno[7a,1-c]pyran-13-yl acetate	C38 H58 O11	690.395	14.622	108317	57134.3	49556.8	199377	157507	222270	0.371245	-1.42956	0.0343585	1.36752	down
Com_105_pos	(2R,3R,4aR,4bS,7S,8aR)-3-Hydroxy-4a-methyl-7-(2-methyl-3-furyl)-8-oxo-1,2,3,4,4a,4b,5,6,7,8,8a,9-dodecahydro-2-phenanthrenyl 2,6-dideoxy-3-O-methyl-beta-D-ribo-hexopyranosyl-(1->4)-2,6-dideoxy-3-O-methyl-beta-L-lyxo-hexopyranosyl-(1->4)-2,6-dideoxy-3-O-methyl-beta-D-ribo-hexopyranoside	C41 H62 O13	762.415	14.489	37131.8	31045.3	28895.9	99452.9	50884.8	73207.4	0.434244	-1.20342	0.0398019	1.05592	down
Com_1203_pos	2-Methyl-2-propanyl 2'-(methylsulfanyl)-4-biphenylyl carbonate	C18 H20 O3 S	316.113	7.987	2.86157e+06	3.81125e+06	2.10342e+06	6.04017e+06	6.60711e+06	6.23225e+06	0.464855	-1.10515	0.0408754	1.04305	down
Com_569_pos	4,11-di-O-galloylnorbergenin	C28 H24 O17	632.098	9.275	669147	464933	273700	1.43975e+06	1.34084e+06	774109	0.396034	-1.3363	0.0465114	1.25435	down
Com_691_pos	Metildigoxin	C42 H66 O14	794.442	14.422	29592.4	22275.6	16540.6	119004	79491.8	39438.8	0.287511	-1.79831	0.0477267	1.54944	down
FFvsDF_pos
Com_975_pos	3-Phenylpropanoic acid	C9 H10 O2	150.068	7.516	180394	175631	160532	880192	944972	980632	0.184104	-2.44141	4.11832e-06	3.1026	down
Com_525_pos	2-Pyrrolidone	C4 H7 N O	85.0527	1.239	6.82041e+06	6.33783e+06	6.77969e+06	2.45955e+06	2.38155e+06	2.19243e+06	2.8347	1.50319	4.04278e-05	1.91154	up
Com_1171_pos	Pogostone 广藿香酮	C12 H16 O4	224.105	11.096	1.96638e+06	1.70765e+06	1.76682e+06	1.31416e+07	1.42909e+07	1.6502e+07	0.12384	-3.01345	4.66829e-05	3.82386	down
Com_923_pos	Fluocinolone	C21 H26 F2 O6	412.171	11.031	113844	95371.8	103427	318798	363519	346099	0.304003	-1.71784	8.45452e-05	2.18453	down
Com_1119_pos	(2beta,3beta,5beta,20xi,22R)-2,3,14,20,22,25-Hexahydroxy-6-oxocholest-7-en-26-al	C27 H42 O8	494.288	11.468	140707	105452	119117	37122.1	34778.8	28681	3.63162	1.86061	0.000359915	2.36388	up
Com_434_pos	MFCD00003968	C10 H8 O8 S2	319.967	1.858	4.46432e+07	4.91038e+07	5.72418e+07	1.82406e+07	2.30159e+07	2.14024e+07	2.40969	1.26885	0.000929147	1.6108	up
Com_882_pos	(2R,3S,4S,5R,6R)-2-[[(2R,3R,4R,5S)-3,4-dihydroxy-5-(hydroxymethyl)oxolan-2-yl]oxymethyl]-6-[(2E)-3,7-dimethylocta-2,6-dienoxy]oxane-3,4,5-triol	C21 H36 O10	470.213	11.449	866520	723084	647498	3.27107e+06	3.63067e+06	3.30142e+06	0.219256	-2.18931	0.00101902	2.79276	down
Com_988_pos	Cyclic-3,20-bis(1,2-ethanediyl acetal)-11alpha-(acetyloxy)-5alpha,6alpha-epoxypregnane-3,20-dione	C27 H40 O7	476.277	11.71	124772	121056	125091	61027.1	55332.9	62017.1	2.07941	1.05617	0.00116079	1.34426	up
Com_1125_pos	Difluprednate	C27 H34 F2 O7	508.228	12.319	74391.6	55000.9	68951.3	169241	186772	236671	0.334654	-1.57926	0.00130003	2.00252	down
Com_1363_pos	p-Coumaric acid 对羟基肉桂酸	C9 H8 O3	164.047	6.633	284632	325210	354852	823279	800498	742985	0.407601	-1.29477	0.00132016	1.6512	down
Com_140_pos	Hydroquinone	C6 H6 O2	110.037	8.061	1.66422e+07	1.21184e+07	1.14015e+07	1.40127e+08	1.48471e+08	1.55993e+08	0.090335	-3.46857	0.0013214	4.43085	down
Com_137_pos	4-Oxocyclohexanecarboxylic acid	C7 H10 O3	142.063	8.056	1.65994e+07	1.20322e+07	1.13349e+07	1.46598e+08	1.51518e+08	1.59103e+08	0.087412	-3.51602	0.00166322	4.49241	down
Com_541_pos	(4S,5Z,6S)-4-(2-methoxy-2-oxoethyl)-5-[2-[(E)-3-phenylprop-2-enoyl]oxyethylidene]-6-[(2S,3R,4S,5S,6R)-3,4,5-trihydroxy-6-(hydroxymethyl)oxan-2-yl]oxy-4H-pyran-3-carboxylic acid	C14 H16 O3	232.11	8.97	63112.1	58011	66487.5	132622	128853	128251	0.481391	-1.05472	0.00170807	1.34258	down
Com_509_pos	5-{[Dimethyl(2-methyl-2-propanyl)silyl]oxy}-6-methylene-3-phenyl-3,4,5,6,7,8-hexahydro-1H-2-benzoxecin-1-one	C26 H34 O3 Si	422.228	12.019	644394	476256	424937	1.47509e+06	1.77775e+06	2.09302e+06	0.289119	-1.79027	0.00173183	2.28478	down
Com_1096_pos	scillaren A	C36 H52 O13	692.338	12.481	57397.9	75199	66314.9	29555.3	23471.2	20982.7	2.68766	1.42635	0.00187686	1.81979	up
Com_337_pos	halisphingosine A	C18 H37 N O3	315.277	12.536	5.55053e+06	6.36356e+06	7.42045e+06	2.52988e+06	2.01665e+06	2.82852e+06	2.62161	1.39046	0.00196145	1.77144	up
Com_630_pos	1-linoleoyl-sn-glycero-3-phosphoethanolamine	C23 H44 N O7 P	477.285	14.595	2.91385e+06	3.23675e+06	2.68353e+06	965154	662286	701760	3.79278	1.92325	0.00245918	2.46417	up
Com_427_pos	4-{[5-({[(2-Methyl-2-propanyl)oxy]carbonyl}amino)pentyl]amino}-4-oxobutanoic acid	C14 H26 N2 O5	302.186	13.342	476080	498139	508672	1.86894e+06	1.72475e+06	2.35733e+06	0.249183	-2.00472	0.00337001	2.53172	down
Com_1546_pos	Anthranilic acid	C7 H7 N O2	137.048	6.771	769881	368599	471230	9.42908e+06	9.95733e+06	1.12921e+07	0.0524703	-4.25236	0.00346157	5.48511	down
Com_160_pos	Adenine	C5 H5 N5	135.055	1.435	7.69671e+06	7.23085e+06	5.96552e+06	1.89846e+07	1.94374e+07	2.02699e+07	0.355979	-1.49014	0.00358643	1.90328	down
Com_194_pos	DL-Arginine	C6 H14 N4 O2	174.112	1.263	1.05305e+06	862035	719980	3.43332e+06	2.1566e+06	2.50729e+06	0.325429	-1.61959	0.00367192	2.04456	down
Com_1461_pos	Methyl (3S)-3-(beta-D-glucopyranosyloxy)butanoate	C11 H20 O8	280.116	6.102	6.03047e+06	5.96536e+06	5.00805e+06	1.23978e+07	1.22512e+07	1.17516e+07	0.467132	-1.0981	0.00389096	1.40135	down
Com_67_pos	4-Coumaric acid	C9 H8 O3	164.047	7.343	6.08944e+07	6.8908e+07	4.64831e+07	2.58187e+08	2.70038e+08	2.49817e+08	0.226576	-2.14193	0.00467573	2.74568	down
Com_1333_pos	L-5-Hydroxytryptophan	C11 H12 N2 O3	220.085	4.963	4.14468e+06	3.53061e+06	3.86649e+06	1.48259e+07	1.03882e+07	1.05997e+07	0.322271	-1.63365	0.00475748	2.05415	down
Com_949_pos	chitobiose	C16 H28 N2 O11	424.17	12.098	27377.9	38293.2	30750.1	80992.8	90005.4	79537.5	0.38486	-1.37759	0.00482984	1.768	down
Com_1231_pos	Butopyronoxyl	C12 H18 O4	226.12	8.657	228796	149741	166099	608564	701165	613160	0.283238	-1.81991	0.0050706	2.33888	down
Com_14_pos	L-alpha-Glycerylphosphorylcholine	C8 H20 N O6 P	257.103	1.341	2.30199e+07	2.8541e+07	2.83377e+07	1.30564e+07	1.27124e+07	1.20999e+07	2.10988	1.07716	0.00516737	1.36047	up
Com_157_pos	(E)-3-[2-[(2S,3R,4S,5S,6R)-3,4,5-trihydroxy-6-(hydroxymethyl)oxan-2-yl]oxyphenyl]prop-2-enoic acid	C15 H18 O8	326.1	7.34	3.96428e+07	4.97899e+07	3.31242e+07	1.26232e+08	1.34687e+08	1.42842e+08	0.303538	-1.72005	0.00577441	2.21069	down
Com_1517_pos	L-Glutathione oxidized	C20 H32 N6 O12 S2	612.151	2.075	2.03559e+06	1.52125e+06	1.5263e+06	699583	943059	886638	2.00972	1.007	0.00636149	1.27755	up
Com_1134_pos	4-{5'-[3,11,18,21,24-Pentaoxa-33-azatetracyclo[24.2.2.2~13,16~.1~5,9~]tritriaconta-1(28),5(33),6,8,13,15,26,29,31-nonaen-7-yl]-2,2'-bipyridin-5-yl}aniline	C43 H42 N4 O5	694.317	11.569	138840	171622	200861	59999.6	67649.6	39619.5	3.05689	1.61207	0.00668115	2.07312	up
Com_603_pos	4-Methylcarbostyril	C10 H9 N O	159.068	6.235	5.91571e+06	8.05173e+06	6.31197e+06	1.43572e+07	1.57328e+07	1.56433e+07	0.443428	-1.17323	0.00798357	1.50825	down
Com_171_pos	Guanosine 鸟苷	C10 H13 N5 O5	283.091	2.005	686111	501818	460382	1.14012e+06	1.22637e+06	1.42191e+06	0.435094	-1.2006	0.00822565	1.54515	down
Com_578_pos	Cytosine	C4 H5 N3 O	111.043	1.429	1.30887e+06	1.3939e+06	946856	3.44131e+06	3.31011e+06	3.6e+06	0.352572	-1.50401	0.0102811	1.93589	down
Com_493_pos	N~4~-Benzyl-N~2~-(3-fluorophenyl)-2,4-quinazolinediamine	C21 H17 F N4	344.144	10.097	1.28281e+07	7.51131e+06	1.38079e+07	3.18115e+07	2.76e+07	4.53132e+07	0.326068	-1.61676	0.0110094	2.07703	down
Com_496_pos	2-(Diphenylphosphino)-1-phenyl-1H-pyrrole	C22 H18 N P	327.118	10.103	1.27648e+07	7.36749e+06	1.37383e+07	3.14087e+07	2.71829e+07	4.49381e+07	0.327158	-1.61194	0.0119903	2.07289	down
Com_455_pos	2,5-Dimethyl-4-oxo-4,5-dihydro-3-furanyl beta-D-glucopyranoside	C12 H18 O8	290.1	6.211	2.39982e+07	1.67228e+07	2.07246e+07	5.1848e+07	3.43568e+07	3.84834e+07	0.492794	-1.02094	0.0127618	1.29034	down
Com_432_pos	Phenylisocyanate	C7 H5 N O	119.037	6.769	3.00594e+06	681882	1.51973e+06	4.25511e+07	4.52433e+07	5.20527e+07	0.0372375	-4.7471	0.0136834	6.34249	down
Com_1152_pos	Coniferyl ferulate	C20 H20 O6	356.126	10.125	107445	74368.8	115124	247876	232929	441918	0.321806	-1.63574	0.0145998	2.03013	down
Com_830_pos	(3beta,5beta)-3-{[6-Deoxy-4-O-(beta-D-glucopyranosyl)-alpha-L-mannopyranosyl]oxy}-5,14-dihydroxy-19-oxocard-20(22)-enolide	C35 H52 O15	712.327	11.594	110495	110421	65373.7	26597.9	26386.9	24250	3.70675	1.89015	0.0159507	2.35047	up
Com_845_pos	2-beta-D-glucosyle anthranilate	C13 H17 N O7	299.1	6.768	1.3923e+06	294340	813688	2.22483e+07	2.23104e+07	2.42728e+07	0.0363253	-4.78288	0.0162455	6.41404	down
Com_1373_pos	13(S)-HPODE	C18 H32 O4	312.23	13.791	118973	129915	121953	342478	234985	361620	0.394897	-1.34045	0.0183746	1.67247	down
Com_47_pos	Guanine	C5 H5 N5 O	151.049	2.003	1.25453e+06	940315	652046	2.4353e+06	2.85984e+06	2.7994e+06	0.351705	-1.50756	0.0233519	1.975	down
Com_1459_pos	Valienamine	C7 H13 N O4	175.084	1.435	3.89287e+06	2.22506e+06	3.86615e+06	9.24007e+06	8.52808e+06	7.29912e+06	0.398291	-1.3281	0.0248605	1.73961	down
Com_217_pos	THTC	C5 H8 O2 S	132.024	1.515	5.22692e+06	3.41139e+06	3.24316e+06	9.58038e+06	8.29481e+06	8.56008e+06	0.449456	-1.15375	0.0249402	1.50665	down
Com_1505_pos	Methyl 4-[3-(trifluoromethyl)cyclohexyl]benzoate	C15 H17 F3 O2	286.118	10.504	1.10113e+07	7.43299e+06	1.09285e+07	3.69068e+06	6.26986e+06	3.49398e+06	2.18311	1.12639	0.0292754	1.47125	up
Com_458_pos	D-PANTOTHENIC ACID	C9 H17 N O5	219.111	5.899	1.59917e+07	1.06434e+07	9.64893e+06	5.11692e+06	6.27003e+06	5.83311e+06	2.10708	1.07524	0.03009	1.32898	up
Com_1330_pos	demethylphylloquinone	C30 H44 O2	436.334	14.179	28246.1	45685.2	46749.7	114460	66569.4	69133.5	0.482409	-1.05167	0.0396516	1.32549	down
Com_1426_pos	Glucozaluzanin C	C21 H28 O8	408.179	6.23	2.14088e+06	1.5394e+06	1.08586e+06	3.81185e+06	3.50856e+06	3.50853e+06	0.44013	-1.184	0.0459861	1.57232	down
EFvsDF_neg
Com_480_neg	Paraldehyde	C6 H12 O3	132.078	3.56	652011	566247	568296	1.4642e+07	1.80945e+07	1.73421e+07	0.0356751	-4.80894	5.27266e-06	4.89526	down
Com_965_neg	Sinapyl alcohol	C11 H14 O4	210.089	9.96	7.14745e+06	7.61953e+06	6.91355e+06	1.00493e+06	1.15444e+06	1.08393e+06	6.68472	2.74087	7.36503e-06	2.79283	up
Com_402_neg	4-(4-Benzyl-1-piperazinyl)-6-ethylthieno[2,3-d]pyrimidine	C19 H22 N4 S	338.157	9.686	15568.3	10065.1	16342.3	1.79679e+07	1.31983e+07	2.41835e+07	0.000758373	-10.3648	7.6666e-06	10.5454	down
Com_120_neg	sinapaldehyde glucoside	C17 H22 O9	370.126	9.499	5.49634e+06	6.88212e+06	5.64303e+06	8.87786e+07	1.02214e+08	1.05327e+08	0.0608178	-4.03936	1.23819e-05	4.11784	down
Com_509_neg	[2-(3-Bromophenyl)-1-pyrrolidinyl](2,4,6-triisopropylphenyl)methanethione	C26 H34 Br N S	471.158	1.492	1.65169e+07	1.7484e+07	1.61035e+07	2.13805e+06	2.36572e+06	2.44595e+06	7.20955	2.84991	1.37383e-05	2.90425	up
Com_156_neg	Phenylacetylene	C8 H6	102.047	9.504	4.18974e+06	4.67181e+06	3.91145e+06	6.00146e+07	6.6351e+07	7.72691e+07	0.0627251	-3.99481	1.75203e-05	4.06484	down
Com_1274_neg	(±)-Abscisic acid	C15 H20 O4	264.136	8.913	608579	720166	630563	4.31391e+06	4.69124e+06	4.86288e+06	0.141282	-2.82335	1.75945e-05	2.8778	down
Com_1085_neg	Pantothenic acid	C9 H17 N O5	219.11	1.812	3.71868e+06	4.18109e+06	4.17433e+06	989855	1.04827e+06	953262	4.03629	2.01303	1.99456e-05	2.0493	up
Com_163_neg	trans-Cinnamic acid	C9 H8 O2	148.052	9.503	3.91882e+06	4.37553e+06	3.63765e+06	5.66655e+07	6.29513e+07	7.37556e+07	0.0617048	-4.01847	2.02955e-05	4.08853	down
Com_514_neg	Pinocembrin 松属素	C15 H12 O4	256.073	10.323	1.36841e+07	1.73842e+07	1.16313e+07	435457	294555	371387	38.7686	5.27682	2.34154e-05	5.37312	up
Com_335_neg	4-[(8-Amino-8-oxo-1-sulfanyl-3-octanyl)sulfanyl]-4-oxobutanoic acid	C12 H21 N O4 S2	307.09	3.819	131223	142323	144665	320177	328124	296333	0.442723	-1.17553	4.59761e-05	1.19735	down
Com_254_neg	3-Hydroxybutyric acid	C4 H8 O3	104.047	1.592	1.43855e+06	1.33527e+06	1.15262e+06	6.91081e+06	6.98788e+06	8.06281e+06	0.178787	-2.48368	5.0717e-05	2.53221	down
Com_1450_neg	UC2976000	C12 H16 O4	224.105	12.466	31924.5	30081	24357.3	221977	248212	297659	0.112474	-3.15234	5.16249e-05	3.2096	down
Com_1514_neg	Indene	C9 H8	116.062	9.501	285665	320083	280596	3.43726e+06	3.51639e+06	3.6205e+06	0.0838217	-3.57653	5.56598e-05	3.64504	down
Com_1190_neg	Diprogulic Acid	C12 H18 O7	274.105	8.862	17842.7	14861.7	15043	71008.8	88634.9	85766.8	0.194561	-2.3617	6.65558e-05	2.4038	down
Com_241_neg	Coumarone	C8 H6 O	118.042	7.385	1.30673e+07	1.31715e+07	1.39025e+07	4.53835e+07	4.57011e+07	4.47531e+07	0.295509	-1.75873	7.33107e-05	1.79185	down
Com_637_neg	beta-Syringin	C17 H24 O9	372.142	9.96	1.2156e+07	1.34363e+07	1.15253e+07	1.80691e+06	2.29533e+06	1.93316e+06	6.14998	2.62058	9.73042e-05	2.67373	up
Com_860_neg	2-Butyryl-3,5-dihydroxy-4,6-dimethylphenyl alpha-D-glucopyranoside	C18 H26 O9	386.157	12.016	3.32315e+06	3.14437e+06	2.76622e+06	7.95927e+06	8.14781e+06	9.1258e+06	0.365941	-1.45032	0.000184871	1.47887	down
Com_1121_neg	Mallotophenone	C21 H24 O8	404.146	9.573	7741.26	7620.44	6648	16725	19871.2	18658.5	0.398331	-1.32796	0.00019317	1.35208	down
Com_416_neg	Gentiopicrin	C16 H20 O9	356.11	9.501	1.06666e+06	1.25528e+06	976632	2.03419e+07	2.19751e+07	2.15048e+07	0.0516842	-4.27413	0.000215235	4.36064	down
Com_764_neg	2,5-Dimethyl-4-oxo-4,5-dihydro-3-furanyl beta-D-glucopyranoside	C12 H18 O8	290.1	6.33	3.24894e+06	3.06936e+06	2.6628e+06	1.00692e+07	9.66327e+06	1.07582e+07	0.294552	-1.76341	0.000330936	1.79975	down
Com_1152_neg	(2aS,2bR,4R,5R,6R,6aS,7S,7aS)-4,5,6a,7-Tetrahydroxy-1,1,2b,6-tetramethyldecahydro-3H-cyclobuta[a]inden-3-one	C15 H24 O5	284.162	9.085	122340	137055	151146	47245.2	47485.5	57545	2.69603	1.43084	0.000377863	1.45823	up
Com_321_neg	N'-[(1E)-1-(1H-Indol-3-yl)ethylidene]-4-methylbenzenesulfonohydrazide	C17 H17 N3 O2 S	327.103	7.416	9.21047e+06	9.37175e+06	1.14756e+07	2.76988e+07	3.23462e+07	3.00081e+07	0.333778	-1.58304	0.000501741	1.61704	down
Com_171_neg	Coumarin	C9 H6 O2	146.037	7.387	1.89728e+07	1.8572e+07	2.17841e+07	6.48002e+07	6.85375e+07	6.51325e+07	0.298931	-1.74211	0.000572268	1.77771	down
Com_162_neg	3-Coumaric acid	C9 H8 O3	164.047	7.412	1.98294e+07	1.94477e+07	2.28523e+07	6.79044e+07	7.1614e+07	6.77095e+07	0.299812	-1.73787	0.000598691	1.7735	down
Com_1422_neg	3,10-Diamino-14-methyl-5,6,6a,6b,7,9-hexahydro-4H-pyrimido[4'',5'':2',3'][1,4]diazepino[6',5':3,4]pyrrolo[1,2-f]pteridine-1,12-dione	C15 H16 N10 O2	368.146	10.773	1.23066e+06	1.41122e+06	1.09696e+06	487981	522635	415716	2.6213	1.39028	0.000653912	1.4149	up
Com_38_neg	(E)-3-[4-[(2S,3R,4S,5S,6R)-3,4,5-trihydroxy-6-(hydroxymethyl)oxan-2-yl]oxyphenyl]prop-2-enoic acid	C15 H18 O8	326.1	7.384	8.09513e+07	7.90771e+07	9.1254e+07	2.78977e+08	2.79052e+08	2.69437e+08	0.303677	-1.71939	0.000728425	1.75403	down
Com_596_neg	(1R,2S,4aR,5R,8aR)-5-Hydroxy-2-isopropyl-4a,8-dimethyl-1,2,3,4,4a,5,6,8a-octahydro-1-naphthalenyl L-allopyranoside	C21 H36 O7	400.245	12.101	32128.2	30858.2	30499	333433	349206	435134	0.0836354	-3.57974	0.000764758	3.63632	down
Com_1208_neg	Melilotoside	C15 H18 O8	326.099	9.397	760725	947482	731330	3.4174e+06	3.7932e+06	3.41982e+06	0.229487	-2.12352	0.000793378	2.1709	down
Com_1241_neg	(2R,3S,4S,5R,6R)-2-[[(2R,3S,4S,5R)-3,4-dihydroxy-5-(hydroxymethyl)oxolan-2-yl]oxymethyl]-6-[(E)-3-phenylprop-2-enoxy]oxane-3,4,5-triol	C20 H28 O10	368.146	9.727	423547	421938	348830	163732	172553	189799	2.27019	1.18281	0.00087354	1.20171	up
Com_486_neg	Nalpha-[(3,5-Difluorophenyl)acetyl]-N-[1-(dihydroxyboryl)-3-(methylsulfanyl)propyl]tryptophanamide	C23 H26 B F2 N3 O4 S	489.169	1.508	1.71537e+07	1.81559e+07	1.66479e+07	3.554e+06	4.09788e+06	4.5674e+06	4.25209	2.08817	0.000958728	2.13363	up
Com_1284_neg	acromelic acid A	C13 H14 N2 O7	310.081	8.862	5626.84	5861.26	6055.04	43891	58701.3	55416.6	0.111026	-3.17103	0.000985513	3.2189	down
Com_791_neg	Acetosyringone	C10 H12 O4	196.073	7.8	44323.8	34671.1	39743.5	79635.4	85047.6	97058.1	0.453648	-1.14035	0.0011764	1.16393	down
Com_142_neg	10-Undecenoic acid	C11 H20 O2	184.146	9.152	25382.6	20362	23583.2	53670.6	48012	47087.9	0.466004	-1.10159	0.00127375	1.12565	down
Com_1154_neg	MFCD00276664	C18 H18 O5	314.115	9.541	27934.1	24657.6	22753.1	73326.8	57003.6	57516.5	0.401097	-1.31798	0.00131656	1.33749	down
Com_862_neg	MFCD01725924	C20 H22 O7	374.136	9.529	23324.1	21662.4	19711.7	61205.6	47510	59522.5	0.384563	-1.37871	0.00134202	1.3986	down
Com_962_neg	Methyl Jasmonate	C13 H20 O3	224.141	9.09	195250	200605	205301	91222.2	89499.3	102670	2.12129	1.08494	0.00139805	1.10749	up
Com_287_neg	(2R,3S,4S,5R,6R)-2-[[(2R,3R,4R,5S)-3,4-dihydroxy-5-(hydroxymethyl)oxolan-2-yl]oxymethyl]-6-[(2E)-3,7-dimethylocta-2,6-dienoxy]oxane-3,4,5-triol	C21 H36 O10	448.23	11.553	65230.9	75572.8	76846.3	226730	312199	236882	0.280545	-1.83369	0.00150982	1.85667	down
Com_203_neg	DL-Arginine	C6 H14 N4 O2	174.111	1.801	261235	198788	181413	581302	774219	614864	0.325538	-1.6191	0.00158581	1.6557	down
Com_298_neg	Etoglucid	C12 H22 O6	262.141	9.555	38925.4	36977.5	33262.8	90240.4	89414.6	86958.1	0.409453	-1.28823	0.00167607	1.31505	down
Com_1348_neg	(Hydroxyethyl)methacrylate	C6 H10 O3	130.063	5.728	768495	778533	701932	3.87266e+06	4.35691e+06	3.09906e+06	0.19852	-2.33264	0.00181345	2.36307	down
Com_231_neg	Adenine	C5 H5 N5	135.054	5.735	681062	872162	621651	3.85294e+06	4.05224e+06	4.25085e+06	0.178913	-2.48267	0.0018957	2.54287	down
Com_1177_neg	Plumbagin	C11 H8 O3	206.057	7.378	1.72985e+06	1.41033e+06	1.93992e+06	5.50736e+06	3.94925e+06	5.54471e+06	0.338644	-1.56216	0.0020109	1.586	down
Com_1399_neg	(1R,3S,6S)-6-[(1E,3S)-3-Hydroxy-1-buten-1-yl]-1,5,5-trimethyl-7-oxabicyclo[4.1.0]hept-3-yl 6-O-[(2R,3R,4R)-3,4-dihydroxy-4-(hydroxymethyl)tetrahydro-2-furanyl]-beta-D-glucopyranoside	C24 H40 O12	520.251	8.52	51952.1	43545.7	20008.1	326130	865303	811709	0.0576624	-4.11623	0.00277205	4.17787	down
Com_390_neg	4-Hydroxybenzaldehyde	C7 H6 O2	122.037	7.721	4.35776e+06	3.19255e+06	3.86922e+06	9.04815e+06	8.81447e+06	1.02637e+07	0.406008	-1.30042	0.00299563	1.33326	down
Com_524_neg	L-Glutathione (reduced)	C10 H17 N3 O6 S	307.083	7.646	46795.9	59326.6	55339.2	158542	152825	160824	0.341942	-1.54818	0.00304281	1.58384	down
Com_883_neg	1,2-Cyclohexanediol	C6 H12 O2	116.084	9.68	121949	100427	99933.1	3.76649e+06	4.00151e+06	8.77697e+06	0.0194808	-5.68181	0.00333315	5.67728	down
Com_333_neg	4-Oxoproline	C5 H7 N O3	129.042	1.476	1.77772e+07	3.16101e+07	2.42147e+07	3.94873e+06	3.59078e+06	4.55039e+06	6.08789	2.60594	0.00354252	2.62128	up
Com_8_neg	Indoline	C8 H9 N	119.073	3.897	9.18007e+06	8.81692e+06	8.73363e+06	2.73496e+07	3.68012e+07	3.03314e+07	0.282917	-1.82155	0.00384499	1.84442	down
Com_746_neg	(3xi)-3-O-(6-Deoxy-alpha-L-mannopyranosyl)-1-O-[(2E)-3-(3,4-dihydroxyphenyl)-2-propenoyl]-beta-D-ribo-hexopyranose	C21 H28 O13	488.152	7.896	290690	273935	346704	143772	146180	158446	2.03241	1.02319	0.00414137	1.03602	up
Com_1066_neg	2-(Diphenylphosphino)-1-phenyl-1H-pyrrole	C22 H18 N P	327.117	5.743	121153	153459	82468.7	329754	539706	443327	0.272002	-1.87831	0.00549104	1.93024	down
Com_441_neg	Quercetin-3β-D-glucoside	C21 H20 O12	464.095	9.187	129987	110139	90244.7	284570	312312	289247	0.372824	-1.42343	0.0075268	1.46494	down
Com_76_neg	(1S,4aR,6aS,6bR,9R,10R,11R,12aR,14bS)-1,10,11-trihydroxy-9-(hydroxymethyl)-2,2,6a,6b,9,12a-hexamethyl-1,3,4,5,6,6a,7,8,8a,10,11,12,13,14b-tetradecahydropicene-4a-carboxylic acid	C30 H48 O6	504.345	11.649	35953.8	42306.7	28819	85072.8	62301.8	73542	0.484706	-1.04482	0.00787493	1.07034	down
Com_587_neg	(1S,3R,4R,4aS,6R,8aS)-3,4-Dihydroxy-6-(2-hydroxy-2-propanyl)-4,8a-dimethyldecahydro-1-naphthalenyl beta-D-glucopyranoside	C21 H38 O9	434.251	10.466	671549	732845	674373	332633	353540	258631	2.20021	1.13764	0.00939267	1.17061	up
Com_1025_neg	Uridine	C9 H12 N2 O6	244.069	1.896	131629	184703	149493	402943	415622	406374	0.380285	-1.39485	0.0095971	1.43529	down
Com_735_neg	Medicagenic acid 苜蓿酸	C30 H46 O6	502.329	12.076	8441.82	8190.32	8049.7	198315	267666	88130.2	0.0445431	-4.48865	0.011808	4.42623	down
Com_1410_neg	N-Acetylneuraminic acid	C11 H19 N O9	309.105	1.471	2.68928e+06	4.14056e+06	1.79734e+06	349881	322309	324362	8.65704	3.11387	0.0121272	3.08816	up
Com_1458_neg	Triethyl({3-(2-methyl-2-propanyl)-1-[(triethylsilyl)oxy]cyclohexyl}peroxy)silane	C22 H48 O3 Si2	416.313	15.205	50064.2	16337.8	42399	189393	194298	525797	0.119629	-3.06336	0.0121845	3.09833	down
Com_1365_neg	(3beta,8xi,9xi,14xi,16xi,17xi)-23,26-Dihydroxyspirost-5-en-3-yl 6-deoxy-alpha-L-mannopyranosyl-(1->2)-[6-deoxy-alpha-L-mannopyranosyl-(1->4)]-beta-D-glucopyranoside	C45 H72 O18	900.472	13.404	23982.9	15767.3	16321.4	51521	41589.5	30084.5	0.455145	-1.1356	0.0200262	1.14946	down
Com_222_neg	Ethyl 4-(5-amino-2-fluorophenyl)-7-{[2-(trimethylsilyl)ethoxy]methyl}-7H-pyrrolo[2,3-d]pyrimidine-5-carboxylate	C21 H27 F N4 O3 Si	430.183	9.387	165011	107037	97569.5	222922	389646	263485	0.421913	-1.24498	0.0204277	1.26709	down
Com_1495_neg	1-O-{[(1alpha,3beta,4alpha,5alpha,9beta,22S,28R)-1,3,24-Trihydroxy-28-methoxy-4,14-dimethyl-22,28-epoxy-9,19-cycloergostan-4-yl]carbonyl}-beta-D-glucopyranose	C38 H62 O12	710.424	14.401	28971.3	24326.7	16732.9	59771.6	48120.3	44453.4	0.459686	-1.12128	0.0216116	1.16788	down
Com_1250_neg	4-(3-Hydroxy-4-methoxyphenyl)-7-methoxy-2-oxo-2H-chromen-5-yl (4xi)-beta-D-xylo-hexopyranoside	C23 H24 O11	476.131	9.346	17468	18134.7	32583.9	7116.18	7255.35	9228.19	2.8893	1.53072	0.0236906	1.50655	up
Com_15_neg	(1R,2R,4aS,6aS,6bR,10S,12aR,14bS)-1,8,10-trihydroxy-1,2,6a,6b,9,9,12a-heptamethyl-2,3,4,5,6,6a,7,8,8a,10,11,12,13,14b-tetradecahydropicene-4a-carboxylic acid	C30 H48 O5	488.35	12.855	262026	218160	373895	1.58825e+06	1.30346e+06	571976	0.246582	-2.01986	0.0323572	1.96671	down
Com_381_neg	Gibberellin A7	C19 H22 O5	330.146	8.243	44815.7	25929.9	27671.7	13606.8	13828.5	20898.7	2.03619	1.02587	0.0365583	1.03092	up
Com_1049_neg	Methyl 2-[(2,5-dihydroxybenzoyl)amino]-5-hydroxybenzoate	C15 H13 N O6	303.073	5.734	126660	233845	108506	333462	296726	680875	0.357733	-1.48304	0.0446905	1.49037	down
FFvsDF_neg
Com_373_neg	Levulinic acid	C5 H8 O3	116.047	1.804	2.21809e+06	1.98838e+06	1.56215e+06	1.99814e+07	2.51403e+07	2.74054e+07	0.0795374	-3.65222	5.85214e-05	4.11907	down
Com_1223_neg	3-[4-methoxy-2-[(2S,3R,4S,5S,6R)-3,4,5-trihydroxy-6-(hydroxymethyl)oxan-2-yl]oxyphenyl]propanoic acid	C16 H22 O9	358.126	9.407	1.0893e+06	1.23866e+06	990049	4.61321e+06	4.4062e+06	5.28079e+06	0.232025	-2.10765	8.16648e-05	2.37748	down
Com_390_neg	4-Hydroxybenzaldehyde	C7 H6 O2	122.037	7.721	2.99631e+06	3.40429e+06	3.20006e+06	9.04815e+06	8.81447e+06	1.02637e+07	0.341341	-1.55072	8.3329e-05	1.74663	down
Com_1027_neg	5-[8-Fluoro-2-({[2-(1H-1,2,4-triazol-1-yl)ethyl]carbamoyl}amino)[1,2,4]triazolo[1,5-a]pyridin-6-yl]-N-(2-methyl-2-propanyl)-3-pyridinesulfonamide	C20 H23 F N10 O3 S	502.168	9.27	587049	421329	471803	3.38521e+06	4.11662e+06	4.00513e+06	0.128633	-2.95866	0.000186868	3.34417	down
Com_730_neg	1-Deoxy-L-mannitol	C6 H14 O5	166.084	1.626	1.67006e+06	1.82946e+06	1.32248e+06	8.16039e+06	1.07644e+07	1.14983e+07	0.158498	-2.65746	0.000217404	2.99248	down
Com_1348_neg	(Hydroxyethyl)methacrylate	C6 H10 O3	130.063	5.728	745856	747235	577863	3.87266e+06	4.35691e+06	3.09906e+06	0.182807	-2.45161	0.000239246	2.75862	down
Com_1190_neg	Diprogulic Acid	C12 H18 O7	274.105	8.862	26464.2	24074.2	22285.9	71008.8	88634.9	85766.8	0.296745	-1.75271	0.000255199	1.97177	down
Com_573_neg	5-(L-Galactopyranosyloxy)-2-methoxy-4-[(1E)-1-propen-1-yl]phenyl beta-D-galactopyranoside	C22 H32 O13	504.183	9.898	9803.62	7852.07	9333.07	28820.5	32775.8	32301.6	0.287427	-1.79873	0.000319041	2.03173	down
Com_411_neg	5-(4-acetoxybut-1-ynyl)-2,2'-bithiophene	C14 H12 O2 S2	276.029	1.305	4.98463e+06	6.04194e+06	7.00511e+06	1.41576e+06	1.09552e+06	1.29616e+06	4.73591	2.24364	0.000344782	2.52222	up
Com_1383_neg	dimethyl itaconate	C7 H10 O4	158.058	2.218	313917	343024	228823	2.44812e+06	3.58755e+06	4.26164e+06	0.0860189	-3.5392	0.00043053	3.97049	down
Com_620_neg	Mevalonic acid	C6 H12 O4	148.073	1.679	2.37472e+06	2.71534e+06	1.96528e+06	8.44679e+06	1.1013e+07	1.18819e+07	0.22511	-2.15129	0.000459611	2.42183	down
Com_860_neg	2-Butyryl-3,5-dihydroxy-4,6-dimethylphenyl alpha-D-glucopyranoside	C18 H26 O9	386.157	12.016	1.58034e+06	1.52379e+06	1.17441e+06	7.95927e+06	8.14781e+06	9.1258e+06	0.169562	-2.56012	0.000638136	2.89614	down
Com_394_neg	2-Isopropylmalic acid	C7 H12 O5	176.068	1.807	1.50348e+06	1.06523e+06	824561	1.89148e+07	2.32535e+07	2.49904e+07	0.0505261	-4.30683	0.000725105	4.89247	down
Com_1450_neg	UC2976000	C12 H16 O4	224.105	12.466	90149.5	106716	84787	221977	248212	297659	0.366807	-1.44691	0.000987629	1.62654	down
Com_637_neg	beta-Syringin	C17 H24 O9	372.142	9.96	633490	739152	526080	1.80691e+06	2.29533e+06	1.93316e+06	0.314598	-1.66842	0.00103519	1.88763	down
Com_1187_neg	Pogostone 广藿香酮	C12 H16 O4	224.105	11.08	898760	853347	658451	4.8189e+06	5.32853e+06	4.79255e+06	0.161349	-2.63174	0.00104016	2.9787	down
Com_1381_neg	Mirabegron	C21 H24 N4 O2 S	396.163	7.808	40227.2	28836.8	28340.6	135066	160560	155464	0.215932	-2.21135	0.00153953	2.50965	down
Com_721_neg	Methyl 3-(1H-naphtho[1,8-de][1,3,2]diazaborinin-2(3H)-yl)-3-[4-(trifluoromethyl)phenyl]propanoate	C21 H18 B F3 N2 O2	398.142	14.083	42127.8	32036.3	46338	10986.3	9237.5	14004	3.52059	1.81582	0.00157338	2.05092	up
Com_1422_neg	3,10-Diamino-14-methyl-5,6,6a,6b,7,9-hexahydro-4H-pyrimido[4'',5'':2',3'][1,4]diazepino[6',5':3,4]pyrrolo[1,2-f]pteridine-1,12-dione	C15 H16 N10 O2	368.146	10.773	114103	96214.1	72122.3	487981	522635	415716	0.198018	-2.3363	0.00175763	2.65444	down
Com_596_neg	(1R,2S,4aR,5R,8aR)-5-Hydroxy-2-isopropyl-4a,8-dimethyl-1,2,3,4,4a,5,6,8a-octahydro-1-naphthalenyl L-allopyranoside	C21 H36 O7	400.245	12.101	158449	131567	110825	333433	349206	435134	0.358607	-1.47953	0.00177768	1.67379	down
Com_1284_neg	acromelic acid A	C13 H14 N2 O7	310.081	8.862	15380	11059.7	9460.82	43891	58701.3	55416.6	0.227206	-2.13793	0.00195501	2.43145	down
Com_1241_neg	(2R,3S,4S,5R,6R)-2-[[(2R,3S,4S,5R)-3,4-dihydroxy-5-(hydroxymethyl)oxolan-2-yl]oxymethyl]-6-[(E)-3-phenylprop-2-enoxy]oxane-3,4,5-triol	C20 H28 O10	368.146	9.727	66308.9	57075.6	48036.6	163732	172553	189799	0.325843	-1.61775	0.00211265	1.83434	down
Com_797_neg	3-Pyridylacetic acid	C7 H7 N O2	137.047	6.922	645320	321413	407212	7.98413e+06	8.51252e+06	1.00078e+07	0.0518383	-4.26984	0.00225327	4.87451	down
Com_525_neg	3-[2-(3,4-Dimethoxyphenyl)ethyl]-6-[(4-nitrobenzyl)sulfanyl]-1,2,3,4-tetrahydro-1,3,5-triazine	C20 H24 N4 O4 S	416.152	14.069	73517.1	50034.5	69022.1	19613.5	18096	25995.8	3.02288	1.59592	0.00247666	1.79667	up
Com_254_neg	3-Hydroxybutyric acid	C4 H8 O3	104.047	1.592	2.54967e+06	1.93987e+06	1.77155e+06	6.91081e+06	6.98788e+06	8.06281e+06	0.285094	-1.81049	0.00250435	2.05646	down
Com_1269_neg	Mibampator	C21 H30 N2 O4 S2	438.165	7.419	9373.8	11714.6	8636.48	25806.6	29288	28005.2	0.357701	-1.48317	0.00312699	1.68299	down
Com_767_neg	1-Caffeoyl-beta-D-glucose	C15 H18 O9	342.095	7.301	314655	352923	266220	1.04846e+06	995880	984163	0.308337	-1.69742	0.00323016	1.9232	down
Com_771_neg	2-Deoxypentose	C5 H10 O4	134.058	1.512	612276	740214	537123	1.53824e+06	1.19408e+06	1.31594e+06	0.466773	-1.09921	0.00355393	1.24412	down
Com_826_neg	2-beta-D-glucosyle anthranilate	C13 H17 N O7	299.1	6.911	651928	294831	321359	7.36407e+06	8.37011e+06	9.56039e+06	0.050134	-4.31807	0.0038985	4.96646	down
Com_1318_neg	Diethyl (5-methyl-3-oxo-2-hexanyl)malonate	C14 H24 O5	272.162	8.558	40784.1	38092	53043.1	17217.8	21039.9	19776.5	2.27313	1.18468	0.00476228	1.32389	up
Com_846_neg	ADONITOL	C5 H12 O5	152.068	1.626	2.42274e+06	1.76797e+06	1.39931e+06	7.47391e+06	8.63256e+06	9.28855e+06	0.220123	-2.18362	0.00485384	2.49634	down
Com_965_neg	Sinapyl alcohol	C11 H14 O4	210.089	9.96	328488	430223	292777	1.00493e+06	1.15444e+06	1.08393e+06	0.324203	-1.62503	0.00525211	1.85043	down
Com_1522_neg	5-Hydroxy-3-(4-hydroxyphenyl)-4-oxo-4H-chromen-7-yl hexopyranoside	C21 H20 O10	432.105	9.76	50891.6	73091	45999	266647	231186	249265	0.227522	-2.13592	0.00538352	2.43772	down
Com_662_neg	Xylitol	C5 H12 O5	152.068	1.556	3.32963e+06	3.38491e+06	2.33798e+06	1.23519e+07	1.20433e+07	1.28641e+07	0.24296	-2.04121	0.00603426	2.32265	down
Com_1369_neg	(1R,2S,5R,6S,7S,9R,10S,11S,12S,13S,14S,15R,22R,25R)-2-(Acetoxymethyl)-10,11,22-trihydroxy-9-(hydroxymethyl)-4-isopropenyl-13,15-dimethyl-8,24,26,27-tetraoxaheptacyclo[12.10.1.1~4,23~.1~5,23~.0~1,6~.0~7,9~.0~11,25~]heptacos-12-yl benzoate	C39 H52 O12	712.343	14.057	28699.3	28360.5	30600.9	12265.5	14764.6	15700.3	2.05148	1.03666	0.00615329	1.17621	up
Com_1177_neg	Plumbagin	C11 H8 O3	206.057	7.378	935341	1.4968e+06	731898	5.50736e+06	3.94925e+06	5.54471e+06	0.210917	-2.24525	0.00647103	2.58424	down
Com_287_neg	(2R,3S,4S,5R,6R)-2-[[(2R,3R,4R,5S)-3,4-dihydroxy-5-(hydroxymethyl)oxolan-2-yl]oxymethyl]-6-[(2E)-3,7-dimethylocta-2,6-dienoxy]oxane-3,4,5-triol	C21 H36 O10	448.23	11.553	101483	103910	93845.5	226730	312199	236882	0.385711	-1.37441	0.00687703	1.53377	down
Com_890_neg	(1S,3R,5S,7S,9R,13S,15S)-7-Hydroxy-3-methoxy-13-pentyl-12,19,20-trioxatricyclo[13.3.1.1~5,9~]icosan-11-one	C23 H40 O6	412.282	14.573	40450.4	39557.5	36909	18825.4	13587.6	14996.5	2.46611	1.30224	0.00727017	1.48197	up
Com_162_neg	3-Coumaric acid	C9 H8 O3	164.047	7.412	1.16535e+07	1.63088e+07	9.53803e+06	6.79044e+07	7.1614e+07	6.77095e+07	0.180962	-2.46624	0.00741617	2.81941	down
Com_171_neg	Coumarin	C9 H6 O2	146.037	7.387	1.10946e+07	1.57256e+07	9.14109e+06	6.48002e+07	6.85375e+07	6.51325e+07	0.181193	-2.4644	0.00767536	2.81863	down
Com_1292_neg	(2E)-4-Hydroxy-3-methyl-2-buten-1-yl beta-D-allopyranoside	C11 H20 O7	264.12	7.881	656647	355644	305615	4.14471e+06	4.64982e+06	4.76464e+06	0.0971967	-3.36295	0.00782596	3.88093	down
Com_303_neg	D-Xylulosonic acid	C5 H8 O6	164.032	1.345	1.83268e+06	2.56117e+06	1.81176e+06	5.00685e+06	3.99772e+06	4.19259e+06	0.470223	-1.08858	0.00808256	1.24091	down
Com_321_neg	N'-[(1E)-1-(1H-Indol-3-yl)ethylidene]-4-methylbenzenesulfonohydrazide	C17 H17 N3 O2 S	327.103	7.416	5.64334e+06	7.66131e+06	4.05614e+06	2.76988e+07	3.23462e+07	3.00081e+07	0.192784	-2.37494	0.00869999	2.72761	down
Com_1163_neg	1,3-Propane sultone	C3 H6 O3 S	122.004	7.33	30087	36458.2	23415.4	67767.9	77736.4	60343.9	0.437024	-1.19421	0.00922219	1.36386	down
Com_746_neg	(3xi)-3-O-(6-Deoxy-alpha-L-mannopyranosyl)-1-O-[(2E)-3-(3,4-dihydroxyphenyl)-2-propenoyl]-beta-D-ribo-hexopyranose	C21 H28 O13	488.152	7.896	28168.9	47414.1	31432.8	143772	146180	158446	0.238663	-2.06696	0.00963419	2.37076	down
Com_675_neg	DL-Lactic Acid	C3 H6 O3	90.0316	1.331	6.96873e+06	9.17601e+06	7.21786e+06	3.98875e+06	3.65555e+06	3.89625e+06	2.02439	1.01749	0.00996956	1.13541	up
Com_38_neg	(E)-3-[4-[(2S,3R,4S,5S,6R)-3,4,5-trihydroxy-6-(hydroxymethyl)oxan-2-yl]oxyphenyl]prop-2-enoic acid	C15 H18 O8	326.1	7.384	4.58747e+07	6.31154e+07	3.32476e+07	2.78977e+08	2.79052e+08	2.69437e+08	0.171895	-2.5404	0.0102366	2.91808	down
Com_948_neg	Aniline	C6 H7 N	93.0578	6.923	437582	101108	171881	5.23794e+06	5.56064e+06	7.85269e+06	0.0380978	-4.71415	0.0102804	5.58886	down
Com_241_neg	Coumarone	C8 H6 O	118.042	7.385	8.41344e+06	1.07548e+07	5.81006e+06	4.53835e+07	4.57011e+07	4.47531e+07	0.183883	-2.44314	0.0105291	2.80413	down
Com_688_neg	4-(D-erythro-Hexopyranosyloxy)-3-hydroxy-2-methylenebutyl (2E)-3-(3,4-dihydroxyphenyl)acrylate	C20 H26 O11	442.147	9.232	1.66861e+06	757270	891956	5.68749e+06	6.97903e+06	6.86586e+06	0.169864	-2.55755	0.01223	2.97494	down
Com_1053_neg	3-[3-(Cyclopentylsulfanyl)-5-(phenoxymethyl)-4H-1,2,4-triazol-4-yl]pyridine	C19 H20 N4 O S	352.136	7.315	2.54987e+06	1.91703e+06	1.57807e+06	4.45312e+06	4.81197e+06	5.37928e+06	0.412784	-1.27654	0.0135898	1.46653	down
Com_402_neg	4-(4-Benzyl-1-piperazinyl)-6-ethylthieno[2,3-d]pyrimidine	C19 H22 N4 S	338.157	9.686	9.03854e+06	6.26215e+06	5.07323e+06	1.79679e+07	1.31983e+07	2.41835e+07	0.368095	-1.44185	0.0147959	1.62343	down
Com_363_neg	1-linoleoyl-sn-glycero-3-phosphoethanolamine	C23 H44 N O7 P	477.285	14.63	2.67142e+06	2.9513e+06	1.74546e+06	73747.2	127103	332765	13.808	3.78744	0.0150975	4.55017	up
Com_1239_neg	2-(benzothiazol-6-ylamino)-4-(indan-5-ylamino)pyrimidine	C20 H17 N5 S	359.121	6.939	348188	71267.1	156798	3.83446e+06	4.3629e+06	5.16839e+06	0.0431142	-4.53569	0.0156999	5.42472	down
Com_480_neg	Paraldehyde	C6 H12 O3	132.078	3.56	5.82845e+06	4.63115e+06	2.85319e+06	1.4642e+07	1.80945e+07	1.73421e+07	0.265838	-1.91138	0.0162959	2.21756	down
Com_1126_neg	(1R,2R,4aS,6aS,6bR,9R,10R,11R,12aR)-1,10,11-trihydroxy-9-(hydroxymethyl)-1,2,6a,6b,9,12a-hexamethyl-2,3,4,5,6,6a,7,8,8a,10,11,12,13,14b-tetradecahydropicene-4a-carboxylic acid	C30 H48 O6	504.344	10.65	40739.2	35676.6	65523	25988	16507.4	16076.2	2.42334	1.277	0.0233802	1.42449	up
Com_699_neg	Glycerophospho-N-palmitoyl ethanolamine	C21 H44 N O7 P	453.285	14.821	992899	801135	837817	548097	388727	329974	2.07756	1.05489	0.0235913	1.21942	up
Com_1458_neg	Triethyl({3-(2-methyl-2-propanyl)-1-[(triethylsilyl)oxy]cyclohexyl}peroxy)silane	C22 H48 O3 Si2	416.313	15.205	39944.2	98199.8	42932.6	189393	194298	525797	0.199097	-2.32845	0.0242976	2.5717	down
Com_1235_neg	Tenitramine	C10 H20 N6 O12	416.116	1.491	4.37414e+06	5.95161e+06	3.56148e+06	2.14503e+06	1.9972e+06	2.31878e+06	2.14939	1.10393	0.0299593	1.21149	up
Com_1143_neg	1-oleoyl-sn-glycero-3-phosphoethanolamine	C23 H46 N O7 P	479.3	14.465	24464.5	37828.2	31413.4	67883.4	45704.5	80713.6	0.482271	-1.05208	0.03036	1.16926	down
Com_222_neg	Ethyl 4-(5-amino-2-fluorophenyl)-7-{[2-(trimethylsilyl)ethoxy]methyl}-7H-pyrrolo[2,3-d]pyrimidine-5-carboxylate	C21 H27 F N4 O3 Si	430.183	9.387	119331	152663	144638	222922	389646	263485	0.475578	-1.07225	0.0327796	1.17175	down
Com_1130_neg	phospho(1-aminoethyl)(2-carboxypropyl)phosphinic acid	C6 H15 N O7 P2	275.032	1.308	788467	2.5015e+06	2.43e+06	345322	267599	247434	6.64838	2.733	0.03538	2.89978	up
Com_163_neg	trans-Cinnamic acid	C9 H8 O2	148.052	9.503	4.20127e+07	2.28732e+07	2.85065e+07	5.66655e+07	6.29513e+07	7.37556e+07	0.482967	-1.05	0.0357519	1.22661	down
Com_1198_neg	Astragaloside IV	C41 H68 O14	784.46	14.529	21287.4	29970.9	47043.6	11448.8	10090.1	16489.9	2.58493	1.37013	0.0358576	1.49831	up
Com_729_neg	Silafluofen	C25 H29 F O2 Si	408.191	10.247	11832.2	22679.8	13744.9	6124.4	6049.61	9428.46	2.23386	1.15954	0.0366378	1.27724	up
Com_156_neg	Phenylacetylene	C8 H6	102.047	9.504	4.45115e+07	2.43005e+07	3.00921e+07	6.00146e+07	6.6351e+07	7.72691e+07	0.485694	-1.04188	0.036801	1.21803	down
Com_810_neg	23-acetoxy-12-epi-deoxoscalarin	C29 H44 O6	488.313	11.008	36154.1	37200.6	35329.4	10408.3	11672	20002.7	2.58261	1.36883	0.038253	1.61146	up
Com_55_neg	DL-Malic acid	C4 H6 O5	134.021	1.433	1.85488e+08	2.33128e+08	1.85471e+08	6.19904e+07	2.82833e+07	8.1136e+07	3.52423	1.81731	0.0444978	2.18535	up
Com_416_neg	Gentiopicrin	C16 H20 O9	356.11	9.501	1.22527e+07	5.92668e+06	7.47806e+06	2.03419e+07	2.19751e+07	2.15048e+07	0.402017	-1.31467	0.0450814	1.55825	down
Com_120_neg	sinapaldehyde glucoside	C17 H22 O9	370.126	9.499	6.60753e+07	3.54973e+07	4.59191e+07	8.87786e+07	1.02214e+08	1.05327e+08	0.497746	-1.00652	0.0468554	1.18378	down
Com_231_neg	Adenine	C5 H5 N5	135.054	5.735	2.66086e+06	1.67063e+06	1.43198e+06	3.85294e+06	4.05224e+06	4.25085e+06	0.474124	-1.07666	0.0494639	1.27267	down
BSvsAS_pos
Com_777_pos	Isophorone	C9 H14 O	138.104	10.717	2.87527e+07	2.98962e+07	2.90027e+07	2.80686e+06	2.82821e+06	3.03181e+06	10.1134	3.3382	5.46328e-06	3.6899	up
Com_432_pos	Phenylisocyanate	C7 H5 N O	119.037	6.769	184241	184853	166588	692944	754249	756668	0.243065	-2.04059	7.6995e-06	2.25578	down
Com_578_pos	Cytosine	C4 H5 N3 O	111.043	1.429	2.4599e+06	2.28809e+06	2.02871e+06	2.16839e+07	2.64219e+07	2.53764e+07	0.0922221	-3.43874	8.90337e-06	3.79978	down
Com_827_pos	2'-Deoxy-8-nitroguanosine	C10 H12 N6 O6	312.082	6.21	4.64165e+06	4.86261e+06	5.20922e+06	2.24592e+07	2.23049e+07	2.59097e+07	0.208189	-2.26404	3.36435e-05	2.50032	down
Com_658_pos	MFCD00674434	C20 H37 N O2	323.282	14.694	1.10622e+07	1.25828e+07	1.20493e+07	3.00594e+07	3.38996e+07	3.46303e+07	0.36205	-1.46574	7.37562e-05	1.61962	down
Com_499_pos	Uracil	C4 H4 N2 O2	95.0007	1.488	1.50944e+06	1.48587e+06	1.65364e+06	1.66718e+07	1.53961e+07	1.31045e+07	0.102915	-3.28047	0.000132079	3.6192	down
Com_1445_pos	6-Hydroxysumatrol	C23 H22 O8	464.095	6.75	1.75551e+06	1.9317e+06	1.92277e+06	4.94666e+06	5.13058e+06	5.17598e+06	0.36779	-1.44305	0.000156429	1.59623	down
Com_1149_pos	Asarylaldehyde 细辛醛	C10 H12 O4	196.073	7.759	1.80937e+07	1.67936e+07	1.96847e+07	6.94992e+06	6.60788e+06	7.8573e+06	2.5483	1.34953	0.00018409	1.4923	up
Com_1460_pos	(2S,3S)-2-hydroxytridecane-1,2,3-tricarboxylic acid	C16 H28 O7	332.183	9.445	2.28056e+06	1.82703e+06	2.23604e+06	6.45998e+06	7.62216e+06	7.29442e+06	0.296756	-1.75265	0.000291996	1.94097	down
Com_1502_pos	valganciclovir	C14 H22 N6 O5	354.165	9.446	2.17931e+06	1.74075e+06	2.15318e+06	6.2992e+06	7.44965e+06	7.10171e+06	0.291275	-1.77955	0.000320484	1.97109	down
Com_882_pos	(2R,3S,4S,5R,6R)-2-[[(2R,3R,4R,5S)-3,4-dihydroxy-5-(hydroxymethyl)oxolan-2-yl]oxymethyl]-6-[(2E)-3,7-dimethylocta-2,6-dienoxy]oxane-3,4,5-triol	C21 H36 O10	470.213	11.449	3.27694e+06	3.66098e+06	3.23856e+06	9.57805e+06	1.20517e+07	1.05451e+07	0.316287	-1.6607	0.00043851	1.83109	down
Com_455_pos	2,5-Dimethyl-4-oxo-4,5-dihydro-3-furanyl beta-D-glucopyranoside	C12 H18 O8	290.1	6.211	1.38644e+07	1.08486e+07	1.2646e+07	4.2137e+07	4.34757e+07	4.76877e+07	0.280262	-1.83515	0.000543021	2.03394	down
Com_1133_pos	solandelactone A	C22 H36 O4	364.261	13.925	546416	416045	576647	2.83484e+06	2.89774e+06	3.33297e+06	0.169776	-2.5583	0.00061399	2.83894	down
Com_192_pos	3,4-Dihydroxybenzaldehyde	C7 H6 O3	138.032	6.837	5.96297e+07	6.33482e+07	5.68515e+07	1.24813e+08	1.21304e+08	1.25839e+08	0.483468	-1.04851	0.000642121	1.16015	down
Com_689_pos	albocycline	C18 H28 O4	308.199	12.993	899083	853373	1.00613e+06	1.79213e+06	1.83068e+06	2.14354e+06	0.478393	-1.06373	0.000655191	1.17454	down
Com_22_pos	Itaconic acid	C5 H6 O4	130.026	1.34	1.72712e+08	1.73582e+08	1.88666e+08	8.85363e+07	8.25776e+07	7.41205e+07	2.18142	1.12527	0.000760552	1.24674	up
Com_1010_pos	2,6-Diisopropyl-4-(4',4',4'-trifluoro-3'-methoxy-but-2'-enyl)anisole	C18 H25 F3 O2	330.18	12.992	431297	408567	492481	858281	867293	1.02272e+06	0.484791	-1.04457	0.000804301	1.15446	down
Com_509_pos	5-{[Dimethyl(2-methyl-2-propanyl)silyl]oxy}-6-methylene-3-phenyl-3,4,5,6,7,8-hexahydro-1H-2-benzoxecin-1-one	C26 H34 O3 Si	422.228	12.019	275264	287245	302858	1.83285e+06	2.28272e+06	2.45802e+06	0.131643	-2.9253	0.000824868	3.22272	down
Com_106_pos	1-Linoleoyl-sn-glycero-3-phosphocholine	C26 H50 N O7 P	519.332	14.644	6.29184e+07	5.57089e+07	5.20658e+07	1.38562e+08	1.31255e+08	1.43268e+08	0.413215	-1.27503	0.000990506	1.41295	down
Com_493_pos	N~4~-Benzyl-N~2~-(3-fluorophenyl)-2,4-quinazolinediamine	C21 H17 F N4	344.144	10.097	327336	428873	429062	1.97874e+06	2.69262e+06	3.29699e+06	0.148747	-2.74906	0.00106676	3.01836	down
Com_25_pos	Catechin	C15 H14 O6	290.079	6.836	2.66641e+08	2.88363e+08	2.61907e+08	5.57746e+08	5.56172e+08	5.46239e+08	0.492069	-1.02307	0.00111858	1.13201	down
Com_1171_pos	Pogostone 广藿香酮	C12 H16 O4	224.105	11.096	417033	507938	485774	919389	963603	1.15076e+06	0.465017	-1.10465	0.00117623	1.21982	down
Com_81_pos	Valine	C5 H11 N O2	117.079	1.469	1.01101e+07	1.16322e+07	1.03787e+07	3.14068e+07	3.21803e+07	3.15342e+07	0.337685	-1.56625	0.00118057	1.73398	down
Com_1373_pos	13(S)-HPODE	C18 H32 O4	312.23	13.791	248411	253296	285130	8.43154e+06	1.15941e+07	1.54597e+07	0.0221735	-5.49502	0.00128414	6.02876	down
Com_611_pos	Dimethyl 2-(cyclohexylcarbonyl)succinate	C13 H20 O5	256.131	8.279	3.78924e+07	3.5822e+07	4.19133e+07	1.43508e+07	1.489e+07	1.8349e+07	2.42967	1.28076	0.00145381	1.42157	up
Com_1510_pos	oxiracetam	C6 H10 N2 O3	158.069	1.324	649160	996744	897962	3.39973e+06	3.92207e+06	2.57657e+06	0.256998	-1.96017	0.00160874	2.16854	down
Com_570_pos	Hymexazol O-glucoside	C10 H15 N O7	261.085	4.894	90313.3	105914	84546.6	190998	208095	216107	0.456394	-1.13165	0.00168248	1.25613	down
Com_447_pos	α-Linolenic acid α-亚麻酸	C18 H30 O2	278.224	13.94	1.4321e+07	1.85251e+07	1.5687e+07	3.29755e+07	3.65016e+07	3.88729e+07	0.447929	-1.15866	0.001734	1.28691	down
Com_317_pos	1-(sn-glycero-3-phospho)-1D-myo-inositol	C9 H19 O11 P	334.066	2.161	5.5498e+07	6.90459e+07	5.24268e+07	2.0965e+07	1.89064e+07	2.16398e+07	2.87705	1.52459	0.00176505	1.67601	up
Com_496_pos	2-(Diphenylphosphino)-1-phenyl-1H-pyrrole	C22 H18 N P	327.118	10.103	347202	451546	410304	1.99008e+06	2.98903e+06	3.3093e+06	0.145873	-2.77722	0.00180686	3.04393	down
Com_820_pos	1216595	C10 H8 Cl N3 O2	237.031	1.877	858230	1.02487e+06	799844	410030	483265	382028	2.10373	1.07295	0.00187075	1.18476	up
Com_1426_pos	Glucozaluzanin C	C21 H28 O8	408.179	6.23	229171	232457	162003	50057.7	45056.7	70764	3.75956	1.91057	0.00195008	2.12061	up
Com_290_pos	LysoPC(18:3(9Z,12Z,15Z))	C26 H48 N O7 P	517.316	14.337	1.74022e+07	1.51339e+07	1.31149e+07	3.77529e+07	3.53089e+07	4.95107e+07	0.372441	-1.42492	0.00210868	1.5679	down
Com_845_pos	2-beta-D-glucosyle anthranilate	C13 H17 N O7	299.1	6.768	161225	166801	159841	397239	445870	370433	0.402019	-1.31466	0.00228597	1.4485	down
Com_61_pos	(9S,13S)-12-Oxophytodienoic acid	C18 H28 O3	292.204	11.85	7.08455e+06	6.23306e+06	6.7267e+06	1.33914e+07	1.40423e+07	1.69504e+07	0.45161	-1.14685	0.00229141	1.26143	down
Com_467_pos	Pheophorbide A	C35 H36 N4 O5	592.268	15.526	9.05889e+06	3.83246e+06	3.95046e+06	499515	245742	467304	13.8894	3.79592	0.00237374	4.13747	up
Com_416_pos	Fraxetin	C10 H8 O5	208.037	4.535	89439.8	101254	97880.4	231487	257803	197870	0.419952	-1.2517	0.00243691	1.37618	down
Com_286_pos	N-[4-(4-Biphenylylamino)-6-quinazolinyl]acrylamide	C23 H18 N4 O	366.146	8.533	437477	432081	488277	170775	203747	221200	2.27931	1.1886	0.0024444	1.32041	up
Com_1220_pos	(1R)-6-O-Acetyl-1,5-anhydro-1-[5,7-dihydroxy-2-(4-hydroxyphenyl)-6-methoxy-4-oxo-4H-chromen-8-yl]-D-galactitol	C24 H24 O12	504.126	11.331	1.25514e+06	982248	1.29146e+06	328532	361294	342218	3.41928	1.77369	0.00259287	1.9498	up
Com_48_pos	1-(2,6-Dihydroxyphenyl)-9-{2',4,4',5-tetrahydroxy-3'-[9-(4-hydroxyphenyl)nonanoyl]-2-biphenylyl}-1-nonanone	C42 H50 O9	698.348	14.028	825651	645046	737191	1.3939e+06	1.8577e+06	1.89492e+06	0.429006	-1.22093	0.00329238	1.34262	down
Com_1387_pos	13-KODE	C18 H30 O3	294.219	13.044	541401	683958	667363	2.01934e+06	2.00548e+06	1.98528e+06	0.314924	-1.66692	0.00392565	1.85102	down
Com_1266_pos	11β-Hydroxyandrosterone	C19 H30 O3	306.219	11.841	367038	278511	258918	640330	679454	803355	0.426005	-1.23106	0.00427156	1.37147	down
Com_1060_pos	(±)-Abscisic acid	C15 H20 O4	264.136	10.502	756312	606317	550054	1.13687e+06	1.51725e+06	1.30861e+06	0.482668	-1.0509	0.00457606	1.16473	down
Com_468_pos	Digitoxin	C41 H64 O13	764.431	14.356	148557	136704	78621.1	628873	585250	396371	0.225944	-2.14596	0.00492693	2.39996	down
Com_170_pos	(E)-4-[(1R,2S,3S,4R,8aS)-2,3,4-trihydroxy-2,5,5,8a-tetramethyl-3,4,4a,6,7,8-hexahydro-1H-naphthalen-1-yl]but-3-en-2-one	C18 H30 O4	310.214	11.848	2.95981e+06	2.72999e+06	2.83571e+06	5.80735e+06	6.13839e+06	7.45288e+06	0.439491	-1.1861	0.00498283	1.3027	down
Com_532_pos	13-[(2R,3R,4R,5R)-3,4-Dihydroxy-5-(hydroxymethyl)-2-pyrrolidinyl]-1-hydroxy-4-tridecanone	C18 H35 N O5	345.251	11.854	1.32721e+06	1.3016e+06	1.38106e+06	3.04303e+06	3.28214e+06	3.96008e+06	0.389866	-1.35895	0.00510291	1.49291	down
Com_1096_pos	scillaren A	C36 H52 O13	692.338	12.481	15705.7	13336.9	13604.2	48688.4	38979.6	61823.7	0.285279	-1.80956	0.00558246	1.97519	down
Com_651_pos	(5beta,7alpha,8alpha,9beta,10alpha,12alpha,14R)-7,12,14,19-Tetrahydroxy-16-(methoxymethyl)-17-[(1R,2R,4S,5S,9R,10S,12R,13R,14R,16R)-2,12,16-trihydroxy-5-(hydroxymethyl)-5,9-dimethyl-11,15-dioxotetracyclo[11.2.1.0~1,10~.0~4,9~]hexadec-14-yl]kaurane-11,15-dione	C41 H60 O13	760.4	13.44	20812.8	28458	20886.7	47866.3	55933.9	44931.1	0.471707	-1.08404	0.00601039	1.209	down
Com_1526_pos	4-methylthio-2-oxobutanoic acid	C5 H8 O3 S	148.019	1.354	670522	937675	756284	1.65574e+06	1.63956e+06	1.88837e+06	0.456141	-1.13245	0.00641823	1.26453	down
Com_1372_pos	COSTUNOLIDE	C15 H20 O2	232.144	10.866	316498	563040	362591	120082	147131	100095	3.38171	1.75775	0.00709073	1.91235	up
Com_728_pos	1-HEPTENYLBENZENE	C13 H18	174.141	9.808	400759	353019	356439	909201	658480	785850	0.471724	-1.08398	0.00715084	1.18717	down
Com_1384_pos	19-Nortestosterone	C18 H26 O2	274.193	12.558	1.67234e+06	1.12753e+06	1.25022e+06	2.58406e+06	2.81002e+06	3.2844e+06	0.466683	-1.09948	0.00889968	1.22985	down
Com_965_pos	Methyl cinnamate	C10 H10 O2	162.068	9.399	2.25325e+07	1.48581e+07	1.92102e+07	6.72393e+06	1.01502e+07	8.61662e+06	2.22044	1.15085	0.00946029	1.27126	up
Com_391_pos	(4beta,5beta,6beta,14xi,17xi,22R)-4-Hydroxy-1,26-dioxo-5,6:22,26-diepoxyergosta-2,24-dien-27-yl 5-[(3aR,4R,6aS)-2-oxohexahydro-1H-thieno[3,4-d]imidazol-4-yl]pentanoate	C38 H52 N2 O8 S	696.345	14.027	226732	141480	165879	336299	400401	463944	0.444837	-1.16865	0.0111042	1.309	down
Com_65_pos	L-Glutathione (reduced)	C10 H17 N3 O6 S	307.084	1.639	1.43441e+08	1.63205e+08	1.23155e+08	7.51592e+07	4.83728e+07	4.72878e+07	2.51611	1.33119	0.0111869	1.50028	up
Com_1505_pos	Methyl 4-[3-(trifluoromethyl)cyclohexyl]benzoate	C15 H17 F3 O2	286.118	10.504	376402	418235	283272	764061	807659	686735	0.477277	-1.0671	0.0132367	1.19662	down
Com_245_pos	(2E)-3-(4-Hydroxy-3-methoxyphenyl)-N-{8-[(3-{[(2E)-3-(4-hydroxy-3-methoxyphenyl)-2-propenoyl]amino}propyl)amino]-4-[(2E)-3-(4-hydroxyphenyl)-2-propenoyl]octyl}acrylamide	C40 H49 N3 O8	699.351	14.027	303492	187833	226526	455579	543338	590288	0.451705	-1.14655	0.0136029	1.28936	down
Com_1200_pos	gamma-Glu-gln	C10 H17 N3 O6	275.111	1.418	1.03899e+06	2.0063e+06	1.46245e+06	573968	343689	587883	2.9941	1.58212	0.013695	1.73738	up
Com_816_pos	isobrucein A	C26 H34 O11	522.21	8.79	2.439e+07	2.59673e+07	2.98151e+07	1.15311e+07	1.64466e+07	1.12457e+07	2.04399	1.03139	0.0142181	1.15911	up
Com_1004_pos	Tetrahydrocortisone	C21 H32 O5	364.222	12.462	170088	237797	271590	491106	551893	584876	0.417401	-1.2605	0.0147615	1.42047	down
Com_896_pos	(2aR)-2a,12a-Dimethyl-6-oxo-2a,4,4a,6a,7,9,10,11,12,12a,12b,13,14,14b-tetradecahydro-6H-2,3,5-trioxapentaleno[1',6':5,6,7]cyclonona[1,2-a]naphthalen-10-yl (4xi)-2,6-dideoxy-3-O-methyl-beta-D-threo-hexopyranosyl-(1->4)-2,6-dideoxy-beta-D-arabino-hexopyranosyl-(1->4)-6-deoxy-3-O-methyl-D-glucopyranoside	C41 H62 O15	794.405	13.056	33812.3	33760.5	46858.6	133252	73149.8	122148	0.348293	-1.52163	0.0148469	1.64885	down
Com_30_pos	(E)-parinaric acid	C18 H28 O2	276.209	13.649	7.52551e+06	7.97211e+06	7.34236e+06	1.71073e+07	1.75336e+07	2.53604e+07	0.380658	-1.39343	0.0148865	1.51493	down
Com_26_pos	(R)-(-)-Falcarinol	C17 H24 O	244.182	13.671	7.28075e+06	7.69161e+06	7.07969e+06	1.65799e+07	1.704e+07	2.48359e+07	0.377243	-1.40644	0.0154798	1.528	down
Com_476_pos	(2R)-1-[(1R)-7,7-Dimethyl-1,3,4,5,6,7-hexahydro-2-benzofuran-1-yl]-2-propanol	C13 H22 O2	210.162	10.875	994679	1.74303e+06	1.29948e+06	457406	449085	544812	2.78177	1.476	0.0156504	1.5961	up
Com_1442_pos	Araloside A	C47 H74 O18	926.484	14.165	53539.4	33930.5	25890.5	170160	180933	167215	0.218712	-2.19289	0.0168687	2.49548	down
Com_577_pos	13S-hydroxyoctadecadienoic acid	C18 H32 O3	296.235	14.248	1.2644e+07	2.20174e+07	1.51522e+07	3.81803e+07	3.22583e+07	4.30575e+07	0.438902	-1.18803	0.0195648	1.34643	down
Com_66_pos	(1R,3S,4R,6R,7S,8R)-3-(Chloromethyl)-6,8-dihydroxy-10-methylene-2,9-dioxatricyclo[4.3.1.0~3,7~]dec-4-yl acetate	C12 H15 Cl O6	290.057	1.636	1.41759e+08	1.8328e+08	1.21506e+08	8.55735e+07	5.44485e+07	4.67111e+07	2.39135	1.25783	0.0199094	1.42354	up
Com_1532_pos	Argininosuccinic acid	C10 H18 N4 O6	290.122	1.297	1.9399e+06	1.736e+06	1.78303e+06	5.93712e+06	1.3629e+07	9.15003e+06	0.1901	-2.39517	0.0199783	2.56033	down
Com_1225_pos	1792831	C16 H30 O4	286.214	13.932	4.04847e+06	3.93353e+06	4.23729e+06	7.8299e+06	1.13247e+07	1.2825e+07	0.382097	-1.38799	0.0219761	1.50293	down
Com_1041_pos	Curcumin	C21 H20 O6	368.126	9.227	371955	404818	364157	1.10275e+06	693567	727931	0.451988	-1.14564	0.0296155	1.23251	down
Com_217_pos	THTC	C5 H8 O2 S	132.024	1.515	3.70945e+06	7.26945e+06	4.50748e+06	1.08223e+07	9.84246e+06	1.45143e+07	0.440217	-1.18371	0.0311921	1.3539	down
Com_550_pos	6-{5-[(5E)-5-Octen-7-yn-1-yl]-2-thienyl}-5-hexynoic acid	C18 H20 O2 S	300.118	9.587	15655.2	79931.5	13202.8	514719	604977	476683	0.0681477	-3.87519	0.032345	4.83918	down
Com_279_pos	(2E,4E,6E)-N-[(3S,6S,9S)-6-Isopropyl-3,4-dimethyl-2,5,8-trioxo-1,4,7-triazacyclododecan-9-yl]-2,4,6-octatrienamide	C22 H34 N4 O4	418.256	10.851	1.64941e+07	1.54475e+07	9.78799e+06	3.14073e+07	3.02843e+07	3.2102e+07	0.444909	-1.16842	0.035315	1.33132	down
Com_522_pos	Pyrinoline	C27 H20 N4 O	416.166	9.102	971932	467012	677550	1.28848e+06	1.88071e+06	1.68901e+06	0.435654	-1.19875	0.0358254	1.37559	down
Com_134_pos	(1S,2R,7S,10R,17S,20R)-2,6,6,10,16-Pentamethyl-17-(2-methyl-1-propen-1-yl)-19,21-dioxahexacyclo[18.2.1.0~1,14~.0~2,11~.0~5,10~.0~15,20~]tricos-15-en-7-yl (4xi)-3-O-beta-D-glucopyranosyl-D-xylo-hexopyranoside	C42 H66 O13	778.447	14.646	330845	330222	333566	1.18953e+06	847561	606843	0.376195	-1.41045	0.0401166	1.50023	down
Com_1174_pos	2-(hydroxymethyl)-6-[5-[3-(hydroxymethyl)-5-(3-hydroxypropyl)-7-methoxy-2,3-dihydro-1-benzofuran-2-yl]-2-methoxyphenoxy]oxane-3,4,5-triol	C26 H34 O11	544.191	8.911	1.77581e+07	1.74869e+07	1.85177e+07	4.57548e+06	8.98077e+06	7.97145e+06	2.49737	1.32041	0.0433778	1.5242	up
CSvsAS_pos
Com_1004_pos	Tetrahydrocortisone	C21 H32 O5	364.222	12.462	3.0853e+06	3.22433e+06	2.70425e+06	491106	551893	584876	5.53721	2.46916	2.05219e-05	3.08762	up
Com_6_pos	Asparagine	C4 H8 N2 O3	132.053	1.312	4.36018e+08	4.60151e+08	4.75346e+08	1.87139e+08	1.92541e+08	1.98766e+08	2.37103	1.24551	2.6085e-05	1.558	up
Com_777_pos	Isophorone	C9 H14 O	138.104	10.717	430642	360168	400096	2.80686e+06	2.82821e+06	3.03181e+06	0.137409	-2.86345	7.82655e-05	3.58776	down
Com_1171_pos	Pogostone 广藿香酮	C12 H16 O4	224.105	11.096	120408	107294	111447	919389	963603	1.15076e+06	0.111792	-3.16111	0.000110957	3.94969	down
Com_140_pos	Hydroquinone	C6 H6 O2	110.037	8.061	1.07564e+07	1.45415e+07	1.1451e+07	8.89657e+07	1.08959e+08	9.2214e+07	0.12666	-2.98097	0.00011987	3.73401	down
Com_137_pos	4-Oxocyclohexanecarboxylic acid	C7 H10 O3	142.063	8.056	1.10466e+07	1.49286e+07	1.17239e+07	9.17454e+07	1.11656e+08	9.48419e+07	0.126404	-2.98389	0.000131222	3.73815	down
Com_1134_pos	4-{5'-[3,11,18,21,24-Pentaoxa-33-azatetracyclo[24.2.2.2~13,16~.1~5,9~]tritriaconta-1(28),5(33),6,8,13,15,26,29,31-nonaen-7-yl]-2,2'-bipyridin-5-yl}aniline	C43 H42 N4 O5	694.317	11.569	140891	164461	137835	45121.2	36879.7	44217.3	3.51128	1.812	0.000137665	2.26837	up
Com_432_pos	Phenylisocyanate	C7 H5 N O	119.037	6.769	201656	212261	178243	692944	754249	756668	0.268692	-1.89597	0.000151588	2.37472	down
Com_830_pos	(3beta,5beta)-3-{[6-Deoxy-4-O-(beta-D-glucopyranosyl)-alpha-L-mannopyranosyl]oxy}-5,14-dihydroxy-19-oxocard-20(22)-enolide	C35 H52 O15	712.327	11.594	264715	245600	287232	35626.1	27707.7	27434.5	8.78661	3.13531	0.000176198	3.93079	up
Com_1141_pos	Tetrahydrodeoxycorticosterone	C21 H34 O3	334.25	14.485	7.35251e+06	7.54226e+06	6.77822e+06	3.14077e+06	3.10442e+06	3.54444e+06	2.21387	1.14657	0.00018185	1.43487	up
Com_330_pos	N-NITROSOMETHYLVINYLAMINE	C3 H6 N2 O	86.048	1.285	2.18449e+07	2.45261e+07	2.39748e+07	9.26388e+06	8.70673e+06	1.0414e+07	2.47831	1.30936	0.000305747	1.64113	up
Com_1526_pos	4-methylthio-2-oxobutanoic acid	C5 H8 O3 S	148.019	1.354	3.73753e+06	3.42142e+06	3.25341e+06	1.65574e+06	1.63956e+06	1.88837e+06	2.00869	1.00625	0.000357797	1.25816	up
Com_550_pos	6-{5-[(5E)-5-Octen-7-yn-1-yl]-2-thienyl}-5-hexynoic acid	C18 H20 O2 S	300.118	9.587	89629.9	83152.8	62050.6	514719	604977	476683	0.147104	-2.76509	0.00037739	3.47251	down
Com_252_pos	Phenol	C6 H6 O	94.0419	1.542	9.59048e+06	1.08569e+07	9.44301e+06	4.75118e+06	4.34769e+06	4.56298e+06	2.18787	1.12953	0.000412543	1.41135	up
Com_827_pos	2'-Deoxy-8-nitroguanosine	C10 H12 N6 O6	312.082	6.21	1.00313e+07	8.39166e+06	8.0125e+06	2.24592e+07	2.23049e+07	2.59097e+07	0.37405	-1.4187	0.000526522	1.78339	down
Com_172_pos	(3S,4S)-3-Ethyl-4-[(2S,4E,6R,8S,9R,10R)-9-hydroxy-4,6,8,10-tetramethyl-7-oxo-4-dodecen-2-yl]-2-oxetanone	C21 H36 O4	352.261	14.492	1.44284e+08	1.17664e+08	1.31922e+08	5.39238e+07	6.39741e+07	5.95315e+07	2.21987	1.15048	0.00057505	1.43582	up
Com_128_pos	2-Hydroxycinnamic acid	C9 H8 O3	164.047	1.506	1.9567e+07	2.46453e+07	2.27212e+07	8.61351e+06	1.02908e+07	8.27399e+06	2.46275	1.30027	0.000693707	1.63226	up
Com_471_pos	(1E)-N-Hydroxy-4-(methylsulfanyl)-1-butanimine	C5 H11 N O S	133.057	1.283	1.51012e+07	1.77001e+07	1.50276e+07	7.26747e+06	6.60598e+06	7.18648e+06	2.27108	1.18338	0.000726927	1.47766	up
Com_311_pos	Acetanilide	C8 H9 N O	135.068	1.528	1.01905e+07	1.14917e+07	1.03399e+07	4.44243e+06	4.59961e+06	4.60775e+06	2.34598	1.23019	0.000861735	1.53765	up
Com_1080_pos	L-Saccharopine	C11 H20 N2 O6	276.132	1.315	2.01188e+06	1.73001e+06	1.91783e+06	691462	697783	724712	2.67731	1.42078	0.000862335	1.77253	up
Com_525_pos	2-Pyrrolidone	C4 H7 N O	85.0527	1.239	3.88989e+06	3.78628e+06	3.78299e+06	2.01133e+06	1.82028e+06	1.84913e+06	2.0172	1.01235	0.000925687	1.26738	up
Com_314_pos	Coumarone	C8 H6 O	118.042	1.505	9.89051e+06	1.1227e+07	1.01287e+07	4.34189e+06	4.47027e+06	4.47501e+06	2.35161	1.23365	0.00119635	1.5419	up
Com_1125_pos	Difluprednate	C27 H34 F2 O7	508.228	12.319	72458	71306	70198.5	153759	173639	155515	0.443066	-1.17441	0.00142803	1.46604	down
Com_922_pos	629	C21 H25 N O2	323.188	11.543	331670	286693	280524	132187	124776	127551	2.33772	1.2251	0.00186187	1.52633	up
Com_438_pos	Indoline	C8 H9 N	119.074	3.784	7.4614e+06	9.36045e+06	7.34064e+06	3.49219e+06	3.99817e+06	3.44467e+06	2.20964	1.14381	0.0022874	1.42733	up
Com_476_pos	(2R)-1-[(1R)-7,7-Dimethyl-1,3,4,5,6,7-hexahydro-2-benzofuran-1-yl]-2-propanol	C13 H22 O2	210.162	10.875	1.08581e+06	871704	1.13317e+06	457406	449085	544812	2.12959	1.09058	0.00234826	1.35803	up
Com_572_pos	D-Serine	C3 H7 N O3	105.043	1.281	2.93871e+07	3.15466e+07	3.25542e+07	1.73511e+07	1.47925e+07	1.40913e+07	2.02202	1.0158	0.00243085	1.27771	up
Com_1361_pos	VS1150000	C18 H34 O4	314.245	13.425	1.06413e+06	1.18638e+06	1.03384e+06	3.48773e+06	3.85826e+06	5.00755e+06	0.265863	-1.91125	0.00278789	2.37258	down
Com_146_pos	6-Methylquinoline	C10 H9 N	143.073	6.232	1.21671e+07	1.6009e+07	1.3242e+07	5.89108e+06	7.39069e+06	7.09365e+06	2.03275	1.02343	0.00293241	1.28146	up
Com_91_pos	malonylgenistin	C24 H22 O13	518.106	8.503	3.92333e+06	5.96094e+06	4.69643e+06	1.4797e+07	1.79811e+07	1.72978e+07	0.291172	-1.78005	0.00302927	2.2445	down
Com_1369_pos	Prostaglandin B1	C20 H32 O4	336.227	13.394	1.05969e+06	1.18976e+06	1.03999e+06	3.42241e+06	3.80098e+06	4.95111e+06	0.270192	-1.88794	0.00309385	2.34253	down
Com_455_pos	2,5-Dimethyl-4-oxo-4,5-dihydro-3-furanyl beta-D-glucopyranoside	C12 H18 O8	290.1	6.211	1.89927e+07	1.38308e+07	1.75814e+07	4.2137e+07	4.34757e+07	4.76877e+07	0.37813	-1.40305	0.00432565	1.77388	down
Com_1539_pos	2-Aminoadipic acid	C6 H11 N O4	161.069	1.402	8.27611e+06	7.48125e+06	8.25012e+06	3.45086e+06	3.01915e+06	2.49903e+06	2.67671	1.42046	0.00449544	1.79021	up
Com_1246_pos	Bluensidine	C8 H16 N4 O6	264.107	1.284	2.57386e+06	2.52039e+06	2.56749e+06	427311	513093	628364	4.88392	2.28804	0.0047007	2.88302	up
Com_509_pos	5-{[Dimethyl(2-methyl-2-propanyl)silyl]oxy}-6-methylene-3-phenyl-3,4,5,6,7,8-hexahydro-1H-2-benzoxecin-1-one	C26 H34 O3 Si	422.228	12.019	752686	718870	772750	1.83285e+06	2.28272e+06	2.45802e+06	0.341412	-1.55041	0.00473176	1.92698	down
Com_5_pos	Cinnamic acid	C9 H8 O2	148.052	4.109	7.05089e+07	9.20025e+07	7.82356e+07	3.16149e+07	3.35081e+07	3.15561e+07	2.49017	1.31624	0.004886	1.64073	up
Com_217_pos	THTC	C5 H8 O2 S	132.024	1.515	2.487e+07	2.99842e+07	3.16427e+07	1.08223e+07	9.84246e+06	1.45143e+07	2.45877	1.29794	0.00498787	1.64035	up
Com_56_pos	Genistein	C15 H10 O5	270.053	7.63	4.22778e+06	4.8617e+06	4.83592e+06	1.78565e+07	2.57221e+07	3.05157e+07	0.187942	-2.41164	0.00572319	2.97563	down
Com_17_pos	Genistin	C21 H20 O10	432.105	7.631	1.45028e+07	1.49268e+07	1.67326e+07	7.23521e+07	1.31374e+08	9.75855e+07	0.153204	-2.70647	0.00594603	3.33363	down
Com_1372_pos	COSTUNOLIDE	C15 H20 O2	232.144	10.866	342879	296319	327127	120082	147131	100095	2.63083	1.39552	0.00644734	1.76466	up
Com_444_pos	Rhoifolin	C27 H30 O14	578.163	7.786	413154	388778	263957	1.01425e+06	1.21379e+06	980515	0.332202	-1.58987	0.00656018	2.01596	down
Com_1426_pos	Glucozaluzanin C	C21 H28 O8	408.179	6.23	154411	316334	215109	50057.7	45056.7	70764	4.13467	2.04777	0.00749836	2.52776	up
Com_1124_pos	1-O-trans-cinnamoyl-beta-D-glucopyranose	C15 H18 O7	327.131	9.412	142139	128281	106339	246911	270867	256273	0.486736	-1.03879	0.00840192	1.31332	down
Com_3_pos	Phenylacetylene	C8 H6	102.047	4.101	6.37097e+07	9.93833e+07	8.31431e+07	3.05606e+07	3.90465e+07	3.34995e+07	2.38817	1.25591	0.00905665	1.56196	up
Com_127_pos	2-Methyl-1-phenyl-1-propanethiol	C10 H14 S	166.082	4.103	5.26579e+06	7.31168e+06	5.88105e+06	2.63617e+06	2.89667e+06	2.67837e+06	2.24797	1.16862	0.00931859	1.4525	up
Com_496_pos	2-(Diphenylphosphino)-1-phenyl-1H-pyrrole	C22 H18 N P	327.118	10.103	1.25013e+06	1.12044e+06	846807	1.99008e+06	2.98903e+06	3.3093e+06	0.388178	-1.36521	0.0102642	1.69412	down
Com_493_pos	N~4~-Benzyl-N~2~-(3-fluorophenyl)-2,4-quinazolinediamine	C21 H17 F N4	344.144	10.097	1.22491e+06	1.12686e+06	765213	1.97874e+06	2.69262e+06	3.29699e+06	0.391171	-1.35413	0.0106958	1.69648	down
Com_1510_pos	oxiracetam	C6 H10 N2 O3	158.069	1.324	6.56686e+06	1.1008e+07	7.34237e+06	3.39973e+06	3.92207e+06	2.57657e+06	2.51731	1.33188	0.0116325	1.66131	up
Com_1096_pos	scillaren A	C36 H52 O13	692.338	12.481	139988	122662	87491.2	48688.4	38979.6	61823.7	2.34221	1.22787	0.011761	1.53282	up
Com_1_pos	DL-Glutamine	C5 H10 N2 O3	146.069	1.309	1.177e+08	1.52042e+08	1.49036e+08	7.51455e+07	5.12325e+07	7.49265e+07	2.08032	1.05681	0.0119095	1.33988	up
Com_524_pos	Kuromanin	C21 H20 O11	448.1	7.265	6.27562e+06	9.10047e+06	7.58523e+06	1.34339e+07	2.25406e+07	2.10372e+07	0.402747	-1.31205	0.0139041	1.61554	down
Com_1438_pos	Medicagenic acid 苜蓿酸	C30 H46 O6	502.329	12.26	1.03173e+07	7.03699e+06	6.43624e+06	3.48852e+06	3.20191e+06	4.35466e+06	2.15394	1.10698	0.0168702	1.36265	up
Com_788_pos	L-Histidine	C6 H9 N3 O2	138.043	1.315	1.13289e+07	5.07642e+06	1.00733e+07	1.72035e+06	503025	356120	10.265	3.35966	0.0183955	4.53039	up
Com_1308_pos	3,4-Diaminopyridine	C5 H7 N3	109.064	1.232	1.92297e+06	1.11237e+06	1.34764e+06	798131	608929	557134	2.23144	1.15798	0.0196901	1.42308	up
Com_1439_pos	NPYR	C4 H8 N2 O	100.064	1.311	624269	1.18251e+06	952802	411478	251501	433044	2.51782	1.33217	0.0231241	1.66522	up
Com_1005_pos	Ascofuranone	C23 H29 Cl O5	420.171	9.554	1.33763e+07	1.88337e+07	1.94066e+07	4.9048e+06	7.95182e+06	9.41318e+06	2.31779	1.21275	0.0275056	1.5636	up
Com_355_pos	(E)-5-(methylsulfanyl)pentanal oxime	C6 H13 N O S	147.072	1.31	3.73126e+06	4.59851e+06	3.82701e+06	1.99483e+06	1.00176e+06	1.78854e+06	2.54053	1.34513	0.0358175	1.75025	up
BSvsAS_neg
Com_596_neg	(1R,2S,4aR,5R,8aR)-5-Hydroxy-2-isopropyl-4a,8-dimethyl-1,2,3,4,4a,5,6,8a-octahydro-1-naphthalenyl L-allopyranoside	C21 H36 O7	400.245	12.101	76803.6	68941	74984.1	416045	426313	394762	0.178422	-2.48664	5.63046e-06	2.81522	down
Com_1152_neg	(2aS,2bR,4R,5R,6R,6aS,7S,7aS)-4,5,6a,7-Tetrahydroxy-1,1,2b,6-tetramethyldecahydro-3H-cyclobuta[a]inden-3-one	C15 H24 O5	284.162	9.085	1.07654e+06	1.02677e+06	1.14433e+06	268580	301909	287270	3.78618	1.92074	9.09556e-06	2.1731	up
Com_1025_neg	Uridine	C9 H12 N2 O6	244.069	1.896	545086	532004	580045	4.56865e+06	4.57244e+06	4.01294e+06	0.125979	-2.98874	1.57073e-05	3.38025	down
Com_1381_neg	Mirabegron	C21 H24 N4 O2 S	396.163	7.808	5.12993e+06	4.14239e+06	4.33034e+06	564081	709360	663809	7.02163	2.81181	3.27515e-05	3.18136	up
Com_1386_neg	Misoprostol	C22 H38 O5	382.271	13.308	153197	126292	140398	526916	530687	636348	0.247875	-2.01232	7.99047e-05	2.27788	down
Com_10_neg	Quercetin 3-O-β-D-Glucuronide 槲皮素-3-葡萄糖醛酸苷	C21 H18 O13	478.074	8.681	7.89001e+07	5.94421e+07	6.79573e+07	1.4605e+07	1.30513e+07	1.65517e+07	4.66657	2.22236	0.000162789	2.51116	up
Com_59_neg	cefteram	C16 H17 N9 O5 S2	479.078	8.672	1.89152e+07	1.46558e+07	1.6773e+07	3.97242e+06	3.1987e+06	4.131e+06	4.45439	2.15523	0.000166412	2.44024	up
Com_965_neg	Sinapyl alcohol	C11 H14 O4	210.089	9.96	1.2447e+06	1.19642e+06	1.00356e+06	117455	140070	166226	8.12901	3.02308	0.000167156	3.42953	up
Com_1208_neg	Melilotoside	C15 H18 O8	326.099	9.397	26037.7	31127.5	36580.7	211246	302480	304003	0.114642	-3.1248	0.000198642	3.53512	down
Com_1466_neg	2-Ethyl 1-(2-methyl-2-propanyl) (2S,4R)-4-(4-{[2-({4-[(E)-(4-aminophenyl)diazenyl]phenyl}amino)-2-oxoethyl]amino}-4-oxobutyl)-5-oxo-1,2-pyrrolidinedicarboxylate	C30 H38 N6 O7	594.28	13.859	821013	714288	736859	1.51168e+06	1.52979e+06	1.70603e+06	0.478602	-1.0631	0.000218462	1.20453	down
Com_445_neg	MFCD03411993	C18 H30 O5	326.209	11.053	324465	284075	315189	601553	603434	664871	0.49401	-1.01739	0.000218835	1.15358	down
Com_514_neg	Pinocembrin 松属素	C15 H12 O4	256.073	10.323	1.42145e+06	1.28643e+06	1.39473e+06	331365	335986	339728	4.07377	2.02637	0.000251749	2.29138	up
Com_962_neg	Methyl Jasmonate	C13 H20 O3	224.141	9.09	1.66581e+06	1.61424e+06	1.83526e+06	358270	428540	446849	4.14646	2.05188	0.000252364	2.32579	up
Com_728_neg	Gambiriin A2	C30 H28 O12	580.157	6.913	3.79105e+06	3.93467e+06	3.22291e+06	1.10701e+07	9.93072e+06	9.19358e+06	0.362605	-1.46353	0.00026349	1.65674	down
Com_809_neg	2,3-bis[(4-hydroxy-3-methoxyphenyl)methyl]butane-1,4-diol	C20 H26 O6	362.173	9.752	1.17507e+07	1.09152e+07	1.18926e+07	3.3969e+06	3.8471e+06	4.05555e+06	3.05839	1.61277	0.000335311	1.82753	up
Com_1495_neg	1-O-{[(1alpha,3beta,4alpha,5alpha,9beta,22S,28R)-1,3,24-Trihydroxy-28-methoxy-4,14-dimethyl-22,28-epoxy-9,19-cycloergostan-4-yl]carbonyl}-beta-D-glucopyranose	C38 H62 O12	710.424	14.401	32669	34042.6	26470.1	92423	109242	120028	0.289661	-1.78756	0.000343724	2.02381	down
Com_251_neg	1-deoxy-D-altro-heptulose 7-phosphate	C7 H15 O9 P	274.045	1.35	5.09587e+07	5.76306e+07	4.61583e+07	1.65513e+07	1.6652e+07	2.04671e+07	2.88329	1.52772	0.000378997	1.73028	up
Com_250_neg	1-(sn-glycero-3-phospho)-1D-myo-inositol	C9 H19 O11 P	334.066	1.352	5.10079e+07	5.76622e+07	4.61324e+07	1.65168e+07	1.6533e+07	2.0428e+07	2.8947	1.53342	0.000389484	1.7369	up
Com_764_neg	2,5-Dimethyl-4-oxo-4,5-dihydro-3-furanyl beta-D-glucopyranoside	C12 H18 O8	290.1	6.33	1.28471e+06	1.08503e+06	1.20668e+06	4.17663e+06	4.13949e+06	5.26781e+06	0.263284	-1.92531	0.000400797	2.17456	down
Com_566_neg	Alizarin	C14 H8 O4	240.042	8.524	126896	145587	148188	60708.6	49964.4	60097.2	2.46338	1.30064	0.000487941	1.47494	up
Com_1066_neg	2-(Diphenylphosphino)-1-phenyl-1H-pyrrole	C22 H18 N P	327.117	5.743	214027	214474	208455	403479	444669	431349	0.497817	-1.00631	0.000700199	1.13822	down
Com_1059_neg	8-Epideoxyloganic acid	C16 H24 O9	360.142	6.133	157089	146157	145443	56793.3	53856.5	64609.2	2.56014	1.35623	0.000779345	1.53828	up
Com_480_neg	Paraldehyde	C6 H12 O3	132.078	3.56	444039	444919	428524	1.34203e+06	1.57704e+06	1.43914e+06	0.3023	-1.72595	0.000823855	1.95066	down
Com_808_neg	Monobutyl phthalate	C12 H14 O4	222.089	6.913	4.22714e+06	4.34134e+06	3.62104e+06	7.88266e+06	8.4922e+06	8.95895e+06	0.481156	-1.05542	0.000869417	1.19727	down
Com_917_neg	alpha-guaiaconic acid	C20 H20 O5	340.131	9.804	3.54303e+06	2.9712e+06	3.60976e+06	7.69998e+06	6.77175e+06	8.66814e+06	0.437513	-1.1926	0.00103089	1.34913	down
Com_860_neg	2-Butyryl-3,5-dihydroxy-4,6-dimethylphenyl alpha-D-glucopyranoside	C18 H26 O9	386.157	12.016	281453	293892	305530	1.85234e+06	2.00256e+06	2.49638e+06	0.138692	-2.85004	0.00113346	3.21561	down
Com_1450_neg	UC2976000	C12 H16 O4	224.105	12.466	411447	396776	428373	3.63342e+06	3.32443e+06	4.58002e+06	0.107177	-3.22193	0.00114867	3.63345	down
Com_441_neg	Quercetin-3β-D-glucoside	C21 H20 O12	464.095	9.187	7.96248e+06	6.6758e+06	7.36238e+06	2.80104e+06	2.73077e+06	2.89647e+06	2.61034	1.38424	0.0012048	1.5624	up
Com_935_neg	13-KODE	C18 H30 O3	294.219	13.44	2.92118e+06	3.30359e+06	2.93947e+06	7.49661e+06	7.41118e+06	9.35505e+06	0.377706	-1.40466	0.00140751	1.5834	down
Com_1119_neg	Asiatic acid 积雪草酸	C30 H48 O5	488.349	12.229	1.92065e+06	1.64982e+06	2.13787e+06	589175	786661	772882	2.65663	1.4096	0.00148309	1.59996	up
Com_416_neg	Gentiopicrin	C16 H20 O9	356.11	9.501	27455	44642.5	27366.9	138629	175408	224013	0.184861	-2.43549	0.00150811	2.77123	down
Com_496_neg	Benzyl 4-O-beta-D-glucopyranosyl-beta-D-glucopyranoside	C19 H28 O11	432.163	7.574	1.1378e+06	1.09917e+06	1.09501e+06	141924	187889	174101	6.61221	2.72513	0.00161564	3.09373	up
Com_280_neg	5-Hydroxy-2-(3-hydroxy-4-methoxyphenyl)-4-oxo-4H-chromen-7-yl methyl D-glucopyranosiduronate	C23 H22 O12	490.111	9.541	4.73748e+07	3.83115e+07	4.62943e+07	2.10135e+07	1.8697e+07	2.39118e+07	2.07444	1.05272	0.0017417	1.19177	up
Com_163_neg	trans-Cinnamic acid	C9 H8 O2	148.052	9.503	291715	397844	322607	979380	1.11208e+06	1.12007e+06	0.315167	-1.66581	0.00175631	1.8962	down
Com_1303_neg	Safrole	C10 H10 O2	162.068	6.92	2.21758e+06	1.9572e+06	1.83974e+06	4.77998e+06	4.49485e+06	4.51426e+06	0.43618	-1.19701	0.00181261	1.35838	down
Com_231_neg	Adenine	C5 H5 N5	135.054	5.735	1.27213e+06	1.30406e+06	1.39918e+06	3.11471e+06	2.7702e+06	3.46807e+06	0.425039	-1.23433	0.00187189	1.39212	down
Com_1385_neg	Phenylglyoxylic acid	C8 H6 O3	150.031	8.273	4.74918e+06	4.53899e+06	5.59698e+06	1.82555e+06	2.45978e+06	2.10216e+06	2.33036	1.22055	0.0019171	1.38641	up
Com_8_neg	Indoline	C8 H9 N	119.073	3.897	2.08216e+07	2.28763e+07	1.8548e+07	1.15816e+07	9.83494e+06	8.95071e+06	2.04977	1.03546	0.00206536	1.18113	up
Com_791_neg	Acetosyringone	C10 H12 O4	196.073	7.8	9.93001e+06	8.97598e+06	9.67287e+06	2.30965e+06	2.50553e+06	3.09816e+06	3.61148	1.85259	0.00206717	2.10674	up
Com_637_neg	beta-Syringin	C17 H24 O9	372.142	9.96	2.37011e+06	2.27234e+06	2.24033e+06	221526	271697	322187	8.44087	3.07739	0.0020772	3.49962	up
Com_366_neg	1,1'-(1,3-Phenylenedi-2,2-propanediyl)bis[3-(3-pyridinyl)urea]	C24 H28 N6 O2	432.227	13.999	748304	669257	631713	3.0841e+06	3.63022e+06	4.78478e+06	0.178212	-2.48834	0.0022261	2.79617	down
Com_1083_neg	Alpha-Linolenic acid	C18 H30 O2	278.224	13.35	1.12519e+06	1.39784e+06	1.17522e+06	2.64028e+06	2.50818e+06	2.78925e+06	0.465908	-1.10188	0.00240851	1.25231	down
Com_172_neg	Kaempferol 3-glucuronide	C21 H18 O12	462.08	9.067	3.53286e+06	3.01582e+06	2.8323e+06	1.15942e+06	1.09165e+06	1.13353e+06	2.77167	1.47076	0.00251914	1.65871	up
Com_443_neg	Pinoresinol 4-O-glucoside (+)-松脂素-β-D-吡喃葡萄糖苷	C26 H32 O11	520.194	9.194	5.94834e+06	5.30474e+06	5.22841e+06	1.85052e+06	2.33302e+06	2.4317e+06	2.49144	1.31698	0.00273888	1.49839	up
Com_1138_neg	tenacibactin A	C15 H28 N2 O5	316.201	13.03	175447	160360	151680	368415	379854	485830	0.395014	-1.34002	0.00289531	1.50818	down
Com_1488_neg	2'-O-Methylguanosine	C11 H15 N5 O5	297.107	5.135	2.01342e+06	1.7335e+06	1.56906e+06	3.97945e+06	4.03e+06	4.36912e+06	0.429451	-1.21943	0.00291553	1.38716	down
Com_599_neg	tentoxin B	C22 H32 N4 O5	432.236	9.902	169011	157193	133961	409353	632341	547066	0.289638	-1.78768	0.00319318	2.00735	down
Com_948_neg	Aniline	C6 H7 N	93.0578	6.923	55494.2	50991.4	46633.7	107464	127432	95035.5	0.464094	-1.10751	0.0034054	1.2451	down
Com_257_neg	zinniol	C15 H22 O4	266.155	13.609	5.2075e+07	4.93177e+07	4.37849e+07	7.75727e+06	5.61826e+06	9.51696e+06	6.34171	2.66487	0.00344786	3.0497	up
Com_181_neg	(3S,4S)-3-(Hydroxymethyl)-4-[(R)-(7-methoxy-1,3-benzodioxol-5-yl)(3,4,5-trimethoxyphenyl)methyl]dihydro-2(3H)-furanone	C23 H26 O9	446.157	10.048	1.45545e+06	1.22965e+06	1.41604e+06	582994	767261	611649	2.09039	1.06377	0.00345994	1.21088	up
Com_1167_neg	Methyl 2-((4-benzoylphenyl)carbamoyl)hydrazinecarboxylate	C16 H15 N3 O4	313.107	9.348	6.09301e+06	7.16415e+06	6.17244e+06	2.67316e+06	3.498e+06	3.33212e+06	2.04451	1.03176	0.00347013	1.17344	up
Com_72_neg	1-Isopropyl-4-[(3E)-6-methyl-3-hepten-1-yl]benzene	C17 H26	230.203	13.015	1.0967e+06	1.06058e+06	1.11558e+06	2.96534e+06	3.24012e+06	3.83831e+06	0.32586	-1.61768	0.00348886	1.82429	down
Com_74_neg	(E)-parinaric acid	C18 H28 O2	276.209	13.027	1.09165e+06	1.05454e+06	1.10901e+06	2.95309e+06	3.22992e+06	3.8253e+06	0.32525	-1.62038	0.00349524	1.82732	down
Com_73_neg	Isophorone	C9 H14 O	138.104	13.03	1.11058e+06	1.07511e+06	1.12872e+06	2.97724e+06	3.26269e+06	3.85306e+06	0.328387	-1.60653	0.00358113	1.81172	down
Com_1143_neg	1-oleoyl-sn-glycero-3-phosphoethanolamine	C23 H46 N O7 P	479.3	14.465	2.55293e+06	2.47563e+06	2.07272e+06	5.02045e+06	7.19614e+06	6.78886e+06	0.373644	-1.42026	0.00374816	1.59686	down
Com_918_neg	(2R,3R,4R,6aR,6bS,8aS,11R,12R,12aS,14bR)-2,3,12-trihydroxy-4,6a,6b,11,12,14b-hexamethyl-8a-[(2S,3R,4S,5S,6R)-3,4,5-trihydroxy-6-(hydroxymethyl)oxan-2-yl]oxycarbonyl-1,2,3,4a,5,6,7,8,9,10,11,12a,14,14a-tetradecahydropicene-4-carboxylic acid	C36 H56 O12	680.377	10.912	4.96409e+06	4.93394e+06	5.16028e+06	1.91474e+06	2.36713e+06	2.21443e+06	2.31798	1.21287	0.00390898	1.37788	up
Com_473_neg	9-hydroxy-10,12-octadecadienoic acid	C18 H32 O3	296.235	13.657	5.87438e+06	8.85117e+06	6.7271e+06	1.77826e+07	1.9671e+07	2.23864e+07	0.3585	-1.47996	0.00426145	1.69215	down
Com_571_neg	1-oleoylglycerone 3-phosphate	C21 H39 O7 P	434.243	14.275	4.55342e+06	3.59157e+06	2.99057e+06	9.31545e+06	9.02609e+06	1.14433e+07	0.373867	-1.4194	0.0043766	1.62127	down
Com_584_neg	(2S,3S)-2-hydroxytridecane-1,2,3-tricarboxylic acid	C16 H28 O7	332.183	9.52	1.75335e+06	1.39837e+06	1.32881e+06	3.06543e+06	3.38935e+06	3.47311e+06	0.451307	-1.14782	0.00445842	1.30934	down
Com_156_neg	Phenylacetylene	C8 H6	102.047	9.504	349787	486419	367505	1.0746e+06	1.19896e+06	1.20545e+06	0.345993	-1.53119	0.00451386	1.74801	down
Com_922_neg	Cedriret	C16 H16 O6	304.094	8.35	2.88592e+06	3.29705e+06	2.76004e+06	6.22358e+06	6.21916e+06	6.18726e+06	0.480033	-1.0588	0.00516968	1.20239	down
Com_520_neg	[(2S,3R,4S,5S,6R)-3,4,5-trihydroxy-6-(hydroxymethyl)oxan-2-yl] (1R,2R,4aS,6aS,6bR,10R,11R,12aR)-1,10,11-trihydroxy-1,2,6a,6b,9,9,12a-heptamethyl-2,3,4,5,6,6a,7,8,8a,10,11,12,13,14b-tetradecahydropicene-4a-carboxylate	C36 H58 O10	650.402	12.299	4.46327e+06	3.71742e+06	5.19408e+06	1.19922e+06	1.87119e+06	1.76807e+06	2.76425	1.46689	0.00549596	1.67705	up
Com_1351_neg	Combretastatin A-4	C18 H20 O5	316.131	7.957	5.35181e+06	3.91141e+06	4.42302e+06	1.55767e+06	2.27476e+06	2.11587e+06	2.30087	1.20218	0.00559182	1.36814	up
Com_284_neg	(2R,3R,4S,5S,6R)-2-[[7-hydroxy-1-(4-hydroxy-3-methoxyphenyl)-3-(hydroxymethyl)-6-methoxy-1,2,3,4-tetrahydronaphthalen-2-yl]methoxy]-6-(hydroxymethyl)oxane-3,4,5-triol	C26 H34 O11	522.21	8.724	4.69373e+07	3.82056e+07	4.49364e+07	1.68857e+07	2.32028e+07	2.21958e+07	2.08848	1.06245	0.00559885	1.21216	up
Com_177_neg	5-[(6-O-Benzoyl-D-erythro-hexopyranosyl)oxy]-2-hydroxybenzoic acid	C20 H20 O10	420.105	7.648	725511	1.00254e+06	936082	194184	314331	311219	3.25	1.70044	0.0056057	1.94746	up
Com_940_neg	Elacytarabine	C27 H45 N3 O6	507.332	15.033	3.46777e+06	2.31246e+06	3.16436e+06	8.01184e+06	7.80328e+06	9.31282e+06	0.355962	-1.49021	0.00582585	1.7083	down
Com_1333_neg	(2R,3R,4S,5S,6R)-2-[2-(4-methoxyphenyl)ethoxy]-6-[[(2S,3R,4S,5S)-3,4,5-trihydroxyoxan-2-yl]oxymethyl]oxane-3,4,5-triol	C20 H30 O11	446.178	8.491	2.67678e+06	2.90378e+06	1.96555e+06	301598	616258	533058	5.20093	2.37877	0.00600139	2.74056	up
Com_1519_neg	Trisodium (11S,12S,15S)-28-{[(3S,11bS)-9,11-dihydroxy-4-oxo-1,3,4,6,7,11b-hexahydro-2H-pyrido[2,1-a]isoquinolin-3-yl]amino}-28-oxo-15-(sulfonatooxy)-11,12-octacosanediyl disulfate	C41 H67 N2 Na3 O16 S3	1008.34	1.519	3.05163e+06	3.7392e+06	4.73492e+06	1.88024e+06	1.49099e+06	1.34757e+06	2.44251	1.28837	0.00625644	1.44915	up
Com_1162_neg	[17-(2,6-dihydroxy-6-methyl-3-oxoheptan-2-yl)-3-hydroxy-4,4,9,13,14-pentamethyl-2-[3,4,5-trihydroxy-6-(hydroxymethyl)oxan-2-yl]oxy-2,3,7,8,10,11,12,15,16,17-decahydro-1H-cyclopenta[a]phenanthren-16-yl] acetate	C38 H62 O12	710.424	11.801	3.16829e+06	2.80965e+06	3.52854e+06	1.19721e+06	1.59309e+06	1.0451e+06	2.47861	1.30953	0.00697919	1.49991	up
Com_968_neg	10,16-Dihydroxyhexadecanoic acid	C16 H32 O4	288.23	11.434	2.23486e+06	1.83999e+06	1.97553e+06	785929	831350	1.11716e+06	2.21266	1.14578	0.00721765	1.3109	up
Com_1349_neg	4,4-Difluoropregn-5-ene-3,20-dione	C21 H28 F2 O2	350.206	10.893	240224	208688	160976	363489	513574	442824	0.462076	-1.1138	0.00781354	1.26688	down
Com_1057_neg	[(2S,3R,4S,5S,6R)-3,4,5-trihydroxy-6-(hydroxymethyl)oxan-2-yl] (1S,4aR,6aS,6bR,10R,11R,12aR)-1,10,11-trihydroxy-2,2,6a,6b,9,9,12a-heptamethyl-1,3,4,5,6,6a,7,8,8a,10,11,12,13,14b-tetradecahydropicene-4a-carboxylate	C36 H58 O10	650.403	11.806	3.62325e+06	3.34275e+06	4.00087e+06	1.37286e+06	1.8939e+06	1.27512e+06	2.41461	1.27179	0.00904055	1.45893	up
Com_1358_neg	2-[4-({[11-(2-Hydroxyethyl)-5,8,11-trimethyltricyclo[6.4.2.0~4,9~]tetradec-1-en-5-yl]carbonyl}oxy)phenyl]ethanesulfonic acid	C28 H40 O6 S	504.256	10.02	154064	122163	113226	39441.5	65098.7	51912	2.48928	1.31573	0.00907606	1.50785	up
Com_338_neg	Quinol glucuronide	C12 H14 O8	286.068	1.608	4.13358e+06	3.22895e+06	2.85033e+06	1.34947e+06	1.44797e+06	1.55337e+06	2.34734	1.23103	0.00927513	1.37599	up
Com_1432_neg	Leucoside 山奈酚3-O-桑布双糖苷	C26 H28 O15	580.142	9.179	4.23407e+06	3.5685e+06	5.28307e+06	1.7958e+06	1.66232e+06	1.8873e+06	2.44801	1.29161	0.0102477	1.44207	up
Com_1246_neg	hexamidine	C20 H26 N4 O2	354.207	13.959	6.1385e+06	5.89885e+06	5.08659e+06	1.75065e+06	1.26246e+06	2.19923e+06	3.28527	1.71601	0.0103026	1.97884	up
Com_798_neg	ZSTK-474	C19 H21 F2 N7 O2	417.171	8.691	354416	318808	227824	104461	142649	151477	2.26061	1.17671	0.0104744	1.32405	up
Com_1477_neg	(1S)-1,5-Anhydro-1-[2,6-dihydroxy-3-(3-methylbutanoyl)-4-{[(1R,2R,3S,4R,5R)-2,3,4-trihydroxy-5-(hydroxymethyl)cyclohexyl]oxy}phenyl]-D-glucitol	C24 H36 O13	532.215	8.315	90341.6	122534	98355.3	48226.5	30970.1	48313.5	2.44083	1.28737	0.010621	1.48065	up
Com_565_neg	Mascaroside	C26 H36 O11	524.225	9.356	1.85042e+07	1.82598e+07	2.02624e+07	7.76778e+06	1.08566e+07	9.42501e+06	2.03307	1.02366	0.0112079	1.1719	up
Com_1319_neg	(Z)-3-butylidene-7-hydroxyphthalide	C12 H12 O3	204.078	6.913	1.36766e+06	1.57751e+06	1.4665e+06	2.71532e+06	3.49404e+06	4.02062e+06	0.431249	-1.21341	0.0112384	1.35943	down
Com_254_neg	3-Hydroxybutyric acid	C4 H8 O3	104.047	1.592	950999	965890	979263	1.76001e+06	2.26674e+06	1.8106e+06	0.496141	-1.01118	0.0123062	1.13509	down
Com_1264_neg	briaexcavatin Q	C26 H37 Cl O11	560.202	9.652	441337	421311	437466	147506	212475	175693	2.42706	1.27921	0.0123297	1.4648	up
Com_660_neg	DDMU	C14 H9 Cl3	281.977	1.369	59186.6	50063.2	30206.7	9981.28	13438.2	18906	3.29486	1.72022	0.0124791	1.93837	up
Com_402_neg	4-(4-Benzyl-1-piperazinyl)-6-ethylthieno[2,3-d]pyrimidine	C19 H22 N4 S	338.157	9.686	22152.6	49034.3	21778.1	238951	266290	257312	0.121913	-3.03608	0.0137696	3.55732	down
Com_13_neg	(+)-Aspicilin	C18 H32 O5	328.224	10.893	1.58857e+07	1.36694e+07	1.4583e+07	2.83735e+07	2.87802e+07	4.09249e+07	0.450028	-1.15191	0.0140524	1.28627	down
Com_120_neg	sinapaldehyde glucoside	C17 H22 O9	370.126	9.499	68403	196508	72375.8	1.36718e+06	1.48606e+06	1.56902e+06	0.0762701	-3.71274	0.0147734	4.4032	down
Com_334_neg	(+)-Marmesin	C14 H14 O4	246.089	6.915	1.45135e+07	1.51852e+07	1.27863e+07	2.77005e+07	4.22793e+07	2.85374e+07	0.431244	-1.21342	0.0165428	1.34658	down
Com_630_neg	7,8,9-Trihydroxy-1,5-dioxo-1,2,3,5-tetrahydrocyclopenta[c]isochromene-3-carboxylic acid	C13 H8 O8	292.021	6.847	1.51781e+07	1.31497e+07	1.35502e+07	2.40596e+06	1.09972e+06	2.67549e+06	6.7751	2.76024	0.0175144	3.2378	up
Com_1239_neg	2-(benzothiazol-6-ylamino)-4-(indan-5-ylamino)pyrimidine	C20 H17 N5 S	359.121	6.939	55970.4	59243.4	54180.5	120609	98607.1	149253	0.459726	-1.12115	0.0197718	1.24669	down
Com_954_neg	isoquercetin	C21 H20 O12	464.095	6.831	1.20963e+06	2.01383e+06	1.32558e+06	4.19512e+06	2.67536e+06	5.53111e+06	0.366811	-1.44689	0.0232497	1.60802	down
Com_20_neg	Gonan-3-ol	C17 H28 O	248.213	13.032	3.77835e+06	3.72949e+06	3.7336e+06	7.99898e+06	8.54755e+06	1.28171e+07	0.382836	-1.3852	0.0237432	1.53548	down
Com_1428_neg	briaexcavatin J	C28 H38 O13	582.231	9.477	4.85117e+06	4.413e+06	5.21355e+06	1.7156e+06	2.68746e+06	2.5444e+06	2.08389	1.05928	0.0240138	1.22833	up
Com_576_neg	[1-{[N~2~-(1H-Indol-3-ylacetyl)lysyl]amino}-3-(methylsulfanyl)propyl]boronic acid	C20 H31 B N4 O4 S	434.217	8.566	323951	261378	306648	107841	182838	131029	2.11515	1.08076	0.0245927	1.25644	up
Com_990_neg	(3S,4R,6aR,6bS,8aS,11R,12R,14bR)-3,12-dihydroxy-4,6a,6b,11,12,14b-hexamethyl-8a-[3,4,5-trihydroxy-6-(hydroxymethyl)oxan-2-yl]oxycarbonyl-1,2,3,4a,5,6,7,8,9,10,11,12a,14,14a-tetradecahydropicene-4-carboxylic acid	C36 H56 O11	664.382	12.698	1.09215e+06	677272	1.03819e+06	370331	369146	401694	2.4603	1.29883	0.0252939	1.43509	up
Com_509_neg	[2-(3-Bromophenyl)-1-pyrrolidinyl](2,4,6-triisopropylphenyl)methanethione	C26 H34 Br N S	471.158	1.492	1.47881e+06	1.99665e+06	2.76002e+06	1.1542e+06	702069	945005	2.22594	1.15442	0.0289577	1.28764	up
Com_1281_neg	2-(Benzyloxy)-7-[4-(dimethylamino)benzoyl]tetrahydroimidazo[1,5-a]pyrazine-1,3(2H,5H)-dione	C22 H24 N4 O4	408.179	5.845	35157.3	40308.2	20201.1	11091.1	11387.6	16739.5	2.43934	1.28649	0.0333455	1.41979	up
Com_5_neg	Citric acid	C6 H8 O7	192.027	1.338	5.32007e+07	5.30735e+07	5.67822e+07	1.98837e+07	3.06377e+07	3.10051e+07	2.00004	1.00003	0.0369503	1.16606	up
Com_729_neg	Silafluofen	C25 H29 F O2 Si	408.191	10.247	153415	129402	121943	28182.5	49405.7	66355.5	2.81193	1.49156	0.0412303	1.77988	up
Com_390_neg	4-Hydroxybenzaldehyde	C7 H6 O2	122.037	7.721	1.747e+07	3.21473e+07	2.16247e+07	1.00123e+07	1.10942e+07	1.09714e+07	2.2209	1.15115	0.0462952	1.2524	up
Com_180_neg	(1E)-4-Oxo-1-butene-1,2,4-tricarboxylic acid	C7 H6 O7	202.011	1.376	427203	470617	442020	117500	128954	255728	2.66804	1.41578	0.0492556	1.70528	up
Com_173_neg	Chelidonic acid	C7 H4 O6	184.001	1.375	399400	439833	413321	108468	119331	238300	2.68732	1.42617	0.04959	1.71949	up
CSvsAS_neg
Com_402_neg	4-(4-Benzyl-1-piperazinyl)-6-ethylthieno[2,3-d]pyrimidine	C19 H22 N4 S	338.157	9.686	32899	33029.1	29520.7	238951	266290	257312	0.12517	-2.99804	2.21924e-06	3.88733	down
Com_205_neg	Lauric acid	C12 H24 O2	200.177	13.624	5.15626e+07	5.233e+07	5.01146e+07	2.09909e+07	2.13119e+07	2.22397e+07	2.38614	1.25468	5.30047e-06	1.62577	up
Com_1318_neg	Diethyl (5-methyl-3-oxo-2-hexanyl)malonate	C14 H24 O5	272.162	8.558	4.93232e+06	4.24017e+06	4.19939e+06	420874	451211	494714	9.78335	3.29033	5.90967e-06	4.26121	up
Com_120_neg	sinapaldehyde glucoside	C17 H22 O9	370.126	9.499	395042	363248	330203	1.36718e+06	1.48606e+06	1.56902e+06	0.246139	-2.02245	4.52327e-05	2.62625	down
Com_596_neg	(1R,2S,4aR,5R,8aR)-5-Hydroxy-2-isopropyl-4a,8-dimethyl-1,2,3,4,4a,5,6,8a-octahydro-1-naphthalenyl L-allopyranoside	C21 H36 O7	400.245	12.101	145475	148488	143195	416045	426313	394762	0.353367	-1.50076	5.0951e-05	1.94372	down
Com_156_neg	Phenylacetylene	C8 H6	102.047	9.504	410364	420239	361636	1.0746e+06	1.19896e+06	1.20545e+06	0.342695	-1.545	7.87499e-05	2.00578	down
Com_163_neg	trans-Cinnamic acid	C9 H8 O2	148.052	9.503	354231	373612	314052	979380	1.11208e+06	1.12007e+06	0.324423	-1.62405	8.98052e-05	2.10833	down
Com_990_neg	(3S,4R,6aR,6bS,8aS,11R,12R,14bR)-3,12-dihydroxy-4,6a,6b,11,12,14b-hexamethyl-8a-[3,4,5-trihydroxy-6-(hydroxymethyl)oxan-2-yl]oxycarbonyl-1,2,3,4a,5,6,7,8,9,10,11,12a,14,14a-tetradecahydropicene-4-carboxylic acid	C36 H56 O11	664.382	12.698	170844	163697	164931	370331	369146	401694	0.437684	-1.19204	0.000155462	1.54534	down
Com_1183_neg	Tripdiolide	C20 H24 O7	376.152	8.667	4.64783e+06	5.06594e+06	5.03807e+06	1.88879e+06	2.02004e+06	2.19272e+06	2.41772	1.27365	0.000192062	1.65188	up
Com_1178_neg	4-Nitroaniline	C6 H6 N2 O2	138.043	1.82	6.19585e+06	4.73339e+06	5.51744e+06	1.66345e+06	1.33017e+06	1.36228e+06	3.77572	1.91675	0.000240784	2.48347	up
Com_860_neg	2-Butyryl-3,5-dihydroxy-4,6-dimethylphenyl alpha-D-glucopyranoside	C18 H26 O9	386.157	12.016	198077	181434	204314	1.85234e+06	2.00256e+06	2.49638e+06	0.0919225	-3.44344	0.000354036	4.45435	down
Com_1381_neg	Mirabegron	C21 H24 N4 O2 S	396.163	7.808	162750	170682	185097	564081	709360	663809	0.267662	-1.90152	0.000361699	2.45956	down
Com_522_neg	Apigenin-7-O-β-D-glucoside 芹菜素-7-O-β-D-吡喃葡萄糖苷	C21 H20 O10	432.105	8.159	163003	157704	218849	845088	1.26778e+06	1.23086e+06	0.161364	-2.63161	0.000519698	3.40446	down
Com_1495_neg	1-O-{[(1alpha,3beta,4alpha,5alpha,9beta,22S,28R)-1,3,24-Trihydroxy-28-methoxy-4,14-dimethyl-22,28-epoxy-9,19-cycloergostan-4-yl]carbonyl}-beta-D-glucopyranose	C38 H62 O12	710.424	14.401	333079	267057	294444	92423	109242	120028	2.78085	1.47553	0.00058974	1.91404	up
Com_1193_neg	(2,4-Dichlorophenyl)(4-fluorophenyl)methanone	C13 H7 Cl2 F O	267.986	1.406	727194	773071	811518	337664	338095	394435	2.16015	1.11113	0.000616294	1.44234	up
Com_380_neg	Sophoricoside 槐角苷	C21 H20 O10	432.105	7.655	267962	326487	363329	1.55768e+06	2.08082e+06	2.45287e+06	0.157235	-2.669	0.00066246	3.44578	down
Com_940_neg	Elacytarabine	C27 H45 N3 O6	507.332	15.033	3.59689e+06	3.76208e+06	4.04906e+06	8.01184e+06	7.80328e+06	9.31282e+06	0.453998	-1.13924	0.000686654	1.47464	down
Com_1223_neg	3-[4-methoxy-2-[(2S,3R,4S,5S,6R)-3,4,5-trihydroxy-6-(hydroxymethyl)oxan-2-yl]oxyphenyl]propanoic acid	C16 H22 O9	358.126	9.407	157129	131910	121780	590371	501112	732842	0.22519	-2.15079	0.000707306	2.78187	down
Com_505_neg	Muscimol	C4 H6 N2 O2	114.043	1.548	4.18213e+06	3.52263e+06	4.28736e+06	1.15789e+06	1.1198e+06	1.47926e+06	3.19199	1.67446	0.000713171	2.17624	up
Com_1208_neg	Melilotoside	C15 H18 O8	326.099	9.397	40914.7	49626.3	29433.5	211246	302480	304003	0.146717	-2.76889	0.000749054	3.61102	down
Com_553_neg	Astilbin	C21 H22 O11	450.116	8.239	177069	216176	233752	730418	1.0523e+06	1.02323e+06	0.223453	-2.16196	0.000826566	2.79195	down
Com_1187_neg	Pogostone 广藿香酮	C12 H16 O4	224.105	11.08	80591.8	74469	78990.4	478119	503824	623525	0.145784	-2.7781	0.000853262	3.5933	down
Com_968_neg	10,16-Dihydroxyhexadecanoic acid	C16 H32 O4	288.23	11.434	3.27502e+06	2.96109e+06	4.31737e+06	785929	831350	1.11716e+06	3.85947	1.9484	0.00100703	2.5219	up
Com_1422_neg	3,10-Diamino-14-methyl-5,6,6a,6b,7,9-hexahydro-4H-pyrimido[4'',5'':2',3'][1,4]diazepino[6',5':3,4]pyrrolo[1,2-f]pteridine-1,12-dione	C15 H16 N10 O2	368.146	10.773	26646.2	20111	29454.1	82185.4	93298.9	110411	0.26657	-1.90741	0.00105922	2.48706	down
Com_79_neg	Asparagine	C4 H8 N2 O3	132.053	1.549	3.59088e+07	2.85673e+07	3.61962e+07	1.07309e+07	7.30428e+06	9.83846e+06	3.61174	1.8527	0.00143795	2.4145	up
Com_771_neg	2-Deoxypentose	C5 H10 O4	134.058	1.512	1.55308e+06	1.50557e+06	1.54248e+06	685499	772086	695100	2.13739	1.09585	0.00145074	1.42276	up
Com_706_neg	(2,2-Dimethyl-1,3-dioxolane-4,5-diyl)dimethanol	C7 H14 O4	162.089	2.029	34920.9	37249.5	47088.1	14700.5	13493.3	17866.7	2.58917	1.37249	0.00156656	1.775	up
Com_1003_neg	5,8-dihydroxy-2-(4-hydroxyphenyl)-7-methoxy-3-[(2S,3R,4R,5R,6S)-3,4,5-trihydroxy-6-methyloxan-2-yl]oxychromen-4-one	C22 H22 O11	462.115	8.749	477182	525389	527015	226947	278424	258395	2.00269	1.00194	0.00173156	1.30275	up
Com_764_neg	2,5-Dimethyl-4-oxo-4,5-dihydro-3-furanyl beta-D-glucopyranoside	C12 H18 O8	290.1	6.33	2.24579e+06	1.86231e+06	1.94682e+06	4.17663e+06	4.13949e+06	5.26781e+06	0.445742	-1.16572	0.00175066	1.51169	down
Com_662_neg	Xylitol	C5 H12 O5	152.068	1.556	4.51491e+06	3.55785e+06	4.80941e+06	1.63783e+06	2.07835e+06	1.74187e+06	2.36021	1.23892	0.00227628	1.59956	up
Com_348_neg	Purpurin 羟基茜草素	C14 H8 O5	256.037	8.051	47234.5	48036.5	38094.7	95583.6	84846.7	97693.8	0.479518	-1.06034	0.00253301	1.38251	down
Com_1430_neg	hesperetin 7-O-beta-D-glucoside	C22 H24 O11	464.131	8.09	89824.8	90649.5	89048.5	303140	386597	357606	0.257339	-1.95826	0.00268399	2.53034	down
Com_8_neg	Indoline	C8 H9 N	119.073	3.897	2.50979e+07	2.54576e+07	2.31938e+07	1.15816e+07	9.83494e+06	8.95071e+06	2.42858	1.28011	0.00304856	1.67186	up
Com_1281_neg	2-(Benzyloxy)-7-[4-(dimethylamino)benzoyl]tetrahydroimidazo[1,5-a]pyrazine-1,3(2H,5H)-dione	C22 H24 N4 O4	408.179	5.845	33297.4	52499.9	42005.3	11091.1	11387.6	16739.5	3.25876	1.70432	0.00320246	2.20913	up
Com_496_neg	Benzyl 4-O-beta-D-glucopyranosyl-beta-D-glucopyranoside	C19 H28 O11	432.163	7.574	78062.8	92679.8	76631.8	141924	187889	174101	0.490907	-1.02648	0.00331862	1.32659	down
Com_899_neg	Genistein	C15 H10 O5	270.052	8.045	98335.7	131784	125367	397918	673609	643357	0.207295	-2.27024	0.00358235	2.91146	down
Com_544_neg	Diethyl (3-oxo-2-dodecanyl)malonate	C19 H34 O5	342.24	11.648	1.62059e+06	1.73276e+06	1.53604e+06	207653	277261	331103	5.99176	2.58298	0.00366188	3.37653	up
Com_514_neg	Pinocembrin 松属素	C15 H12 O4	256.073	10.323	167965	149356	175716	331365	335986	339728	0.489572	-1.03041	0.00387914	1.34011	down
Com_1450_neg	UC2976000	C12 H16 O4	224.105	12.466	1.14911e+06	1.10697e+06	1.18231e+06	3.63342e+06	3.32443e+06	4.58002e+06	0.298009	-1.74657	0.00484801	2.25106	down
Com_237_neg	L-Aspartic acid	C4 H7 N O4	133.037	1.358	1.97678e+07	1.95882e+07	2.19736e+07	1.00645e+07	8.06056e+06	1.06122e+07	2.13415	1.09366	0.00509508	1.42721	up
Com_915_neg	5-[(5,6-Dihydroxy-8-methoxy-4-oxo-2-phenyl-4H-chromen-7-yl)oxy]-2,3,4-trihydroxycyclohexanecarboxylic acid	C23 H22 O11	474.116	7.965	141304	148396	187610	381556	605188	633216	0.294643	-1.76296	0.00668726	2.25941	down
Com_416_neg	Gentiopicrin	C16 H20 O9	356.11	9.501	64046.8	58137.5	78388.6	138629	175408	224013	0.372778	-1.42361	0.00669114	1.83248	down
Com_835_neg	3-O-beta-D-galactosyl-sn-glycerol	C9 H18 O8	254.1	1.501	1.06205e+06	1.79599e+06	1.1036e+06	353544	361589	555780	3.11716	1.64023	0.00765798	2.11047	up
Com_1119_neg	Asiatic acid 积雪草酸	C30 H48 O5	488.349	12.229	286294	308634	301960	589175	786661	772882	0.417406	-1.26048	0.00856511	1.622	down
Com_976_neg	(5S)-2,4-Dideoxy-1-C-{(2R)-3-hydroxy-4-[(4Z,6Z,12Z,14Z)-10-hydroxy-3-methoxy-7,9,11,13,15-pentamethyl-16-oxooxacyclohexadeca-4,6,12,14-tetraen-2-yl]-2-pentanyl}-5-isopropyl-4-methyl-beta-D-threo-pentopyranose	C35 H58 O8	606.413	12.382	39770.6	26634.6	22239.2	7528.39	10184.8	10167.6	3.1794	1.66875	0.00873057	2.12321	up
Com_994_neg	3-(6-methoxy-1,3-benzodioxol-5-yl)-7-[(2S,3R,4S,5S,6R)-3,4,5-trihydroxy-6-(hydroxymethyl)oxan-2-yl]oxychromen-4-one	C23 H22 O11	474.116	8.376	105600	119858	118944	267779	343908	419020	0.334141	-1.58147	0.0088937	2.02843	down
Com_890_neg	(1S,3R,5S,7S,9R,13S,15S)-7-Hydroxy-3-methoxy-13-pentyl-12,19,20-trioxatricyclo[13.3.1.1~5,9~]icosan-11-one	C23 H40 O6	412.282	14.573	9.39197e+06	6.67487e+06	9.83427e+06	3.47766e+06	3.81014e+06	4.80864e+06	2.14122	1.09843	0.00945691	1.41442	up
Com_767_neg	1-Caffeoyl-beta-D-glucose	C15 H18 O9	342.095	7.301	2.23449e+06	3.24312e+06	3.29133e+06	1.11542e+06	1.43293e+06	1.36714e+06	2.23955	1.16321	0.00984989	1.49021	up
Com_520_neg	[(2S,3R,4S,5S,6R)-3,4,5-trihydroxy-6-(hydroxymethyl)oxan-2-yl] (1R,2R,4aS,6aS,6bR,10R,11R,12aR)-1,10,11-trihydroxy-1,2,6a,6b,9,9,12a-heptamethyl-2,3,4,5,6,6a,7,8,8a,10,11,12,13,14b-tetradecahydropicene-4a-carboxylate	C36 H58 O10	650.402	12.299	511171	595158	525445	1.19922e+06	1.87119e+06	1.76807e+06	0.337249	-1.56811	0.0103899	2.00663	down
Com_257_neg	zinniol	C15 H22 O4	266.155	13.609	2.21076e+07	2.36478e+07	1.94172e+07	7.75727e+06	5.61826e+06	9.51696e+06	2.8469	1.50939	0.0118409	1.99142	up
Com_660_neg	DDMU	C14 H9 Cl3	281.977	1.369	61946.7	65095.2	63217	9981.28	13438.2	18906	4.49514	2.16836	0.0136964	2.87149	up
Com_352_neg	Quercetin	C15 H10 O7	302.042	8.045	37707.8	39557.6	28703.4	82790.2	55424.5	82840	0.479378	-1.06076	0.0143301	1.3634	down
Com_585_neg	D-Erythrose 4-phosphate	C4 H9 O7 P	200.008	1.352	1.66948e+06	1.50504e+06	1.58431e+06	673420	733156	951369	2.01821	1.01308	0.0149085	1.33217	up
Com_1274_neg	(±)-Abscisic acid	C15 H20 O4	264.136	8.913	1.12024e+06	1.12955e+06	1.11498e+06	460850	544731	635415	2.05045	1.03594	0.0157807	1.35796	up
Com_526_neg	L-(+)-Aspartic acid	C4 H7 N O4	133.037	1.511	3.77903e+06	2.58588e+06	3.2133e+06	1.63904e+06	1.46089e+06	1.63676e+06	2.02214	1.01588	0.0159312	1.296	up
Com_1112_neg	Dihydrocucurbitacin F 雪胆乙素	C30 H48 O7	520.339	11.22	182515	141512	158093	65808.1	65415.8	99323.5	2.0912	1.06433	0.0165303	1.40859	up
Com_38_neg	(E)-3-[4-[(2S,3R,4S,5S,6R)-3,4,5-trihydroxy-6-(hydroxymethyl)oxan-2-yl]oxyphenyl]prop-2-enoic acid	C15 H18 O8	326.1	7.384	7.97926e+06	8.48282e+06	8.02634e+06	3.04694e+06	4.43216e+06	3.86718e+06	2.15828	1.10988	0.0166939	1.45862	up
Com_792_neg	Pyrophosphoric Acid	H4 O7 P2	177.943	1.361	504495	732932	480132	168683	203720	321917	2.47373	1.30669	0.0208001	1.73132	up
Com_748_neg	Phosphonoacetate	C2 H5 O5 P	139.987	1.357	559109	768418	476113	190721	223689	349075	2.36237	1.24024	0.0210727	1.63497	up
Com_171_neg	Coumarin	C9 H6 O2	146.037	7.387	2.12593e+06	2.23112e+06	1.98525e+06	780428	1.15742e+06	1.13835e+06	2.06173	1.04386	0.0230607	1.37982	up
Com_1246_neg	hexamidine	C20 H26 N4 O2	354.207	13.959	3.28107e+06	4.31758e+06	3.55587e+06	1.75065e+06	1.26246e+06	2.19923e+06	2.14002	1.09763	0.0235054	1.45625	up
Com_173_neg	Chelidonic acid	C7 H4 O6	184.001	1.375	661739	606298	548476	108468	119331	238300	3.89728	1.96247	0.0246783	2.6618	up
Com_1253_neg	(2E)-2-(4-Chlorophenyl)-3-phenyl-3-(2-pyridinyl)acrylonitrile	C20 H13 Cl N2	316.078	1.402	374636	536723	533787	166639	113430	247470	2.73941	1.45387	0.0256583	1.95125	up
Com_162_neg	3-Coumaric acid	C9 H8 O3	164.047	7.412	2.23592e+06	2.3391e+06	2.09444e+06	830697	1.27389e+06	1.17687e+06	2.03247	1.02324	0.0257899	1.35446	up
Com_180_neg	(1E)-4-Oxo-1-butene-1,2,4-tricarboxylic acid	C7 H6 O7	202.011	1.376	665081	609270	552314	117500	128954	255728	3.63746	1.86293	0.02678	2.53061	up
Com_1292_neg	(2E)-4-Hydroxy-3-methyl-2-buten-1-yl beta-D-allopyranoside	C11 H20 O7	264.12	7.881	958218	923418	914049	1.60254e+06	1.81044e+06	2.43827e+06	0.477793	-1.06554	0.027145	1.36251	down
Com_831_neg	Ethyl acetate	C4 H8 O2	88.0523	1.455	8.22882e+06	8.69262e+06	9.31494e+06	2.55401e+06	3.68554e+06	1.70666e+06	3.30174	1.72323	0.0279931	2.333	up
Com_509_neg	[2-(3-Bromophenyl)-1-pyrrolidinyl](2,4,6-triisopropylphenyl)methanethione	C26 H34 Br N S	471.158	1.492	1.96652e+06	1.96232e+06	2.06798e+06	1.1542e+06	702069	945005	2.14075	1.09811	0.0310158	1.46293	up
Com_243_neg	D-Mannose 6-phosphate	C6 H13 O9 P	260.029	1.475	3.46019e+06	2.65479e+06	2.60797e+06	856525	1.05442e+06	1.73814e+06	2.39045	1.25728	0.0339582	1.70638	up
Com_704_neg	4-(4-Methoxyphenyl)cyclohexanone	C13 H16 O2	204.115	10.395	17544.7	13755.7	17826.5	59212.2	30774.6	33290.3	0.398508	-1.32732	0.0361301	1.64892	down
Com_1026_neg	1-O-acetyl-alpha-maltose	C14 H24 O12	384.126	1.396	3.00465e+06	1.93454e+06	3.06296e+06	836980	859960	1.67215e+06	2.37517	1.24803	0.0366687	1.68573	up
Com_1146_neg	Calceolarioside B 木通苯乙醇苷B	C23 H26 O11	478.147	9.164	75124.7	104435	90915.4	289034	197966	143096	0.42926	-1.22008	0.0394742	1.52916	down

## Sheet: Table S6
Table S6 KEGG enrichment pathways of differential metabolites in different comparison groups
MapID	MapTitle	Pvalue	x	y	n	N	EnrichDirect	MetaIDs	kegg_cpd_id
EFvsDF_neg_kegg_enrichment
map00940	Phenylpropanoid biosynthesis	0.024829	3	5	12	77	Over	Com_163_neg Com_171_neg Com_965_neg	cpd:C00423,cpd:C05851,cpd:C02325
map00240	Pyrimidine metabolism	0.155844	1	1	12	77	Over	Com_1025_neg	cpd:C00299
map00904	Diterpenoid biosynthesis	0.155844	1	1	12	77	Over	Com_381_neg	cpd:C11867
map00908	Zeatin biosynthesis	0.155844	1	1	12	77	Over	Com_231_neg	cpd:C00147
map00410	beta-Alanine metabolism	0.289132	1	2	12	77	Over	Com_1085_neg	cpd:C00864
map00520	Amino sugar and nucleotide sugar metabolism	0.289132	1	2	12	77	Over	Com_1410_neg	cpd:C00270
map00770	Pantothenate and CoA biosynthesis	0.289132	1	2	12	77	Over	Com_1085_neg	cpd:C00864
map00130	Ubiquinone and other terpenoid-quinone biosynthesis	0.402871	1	3	12	77	Over	Com_163_neg	cpd:C00423
map00230	Purine metabolism	0.499703	1	4	12	77	Over	Com_231_neg	cpd:C00147
map00592	alpha-Linolenic acid metabolism	0.499703	1	4	12	77	Over	Com_962_neg	cpd:C11512
map00330	Arginine and proline metabolism	0.581943	1	5	12	77	Over	Com_333_neg	cpd:C01877
map01110	Biosynthesis of secondary metabolites	0.644483	7	37	12	77	Over	Com_1085_neg Com_163_neg Com_171_neg Com_381_neg Com_416_neg Com_962_neg Com_965_neg	cpd:C00864,cpd:C00423,cpd:C05851,cpd:C11867,cpd:C09782,cpd:C11512,cpd:C02325
EFvsDF_pos_kegg_enrichment
map00230	Purine metabolism	0.0295699	2	3	7	64	Over	Com_160_pos Com_47_pos	cpd:C00147,cpd:C00242
map00480	Glutathione metabolism	0.109375	1	1	7	64	Over	Com_93_pos	cpd:C01879
map00909	Sesquiterpenoid and triterpenoid biosynthesis	0.109375	1	1	7	64	Over	Com_1372_pos	cpd:C09382
map00591	Linoleic acid metabolism	0.208333	1	2	7	64	Over	Com_1373_pos	cpd:C04717
map00908	Zeatin biosynthesis	0.208333	1	2	7	64	Over	Com_160_pos	cpd:C00147
map00240	Pyrimidine metabolism	0.297715	1	3	7	64	Over	Com_578_pos	cpd:C00380
map00360	Phenylalanine metabolism	0.450836	1	5	7	64	Over	Com_975_pos	cpd:C05629
FFvsDF_neg_kegg_enrichmen
map00940	Phenylpropanoid biosynthesis	0.0141535	3	5	10	77	Over	Com_163_neg Com_171_neg Com_965_neg	cpd:C00423,cpd:C05851,cpd:C02325
map00040	Pentose and glucuronate interconversions	0.123261	2	5	10	77	Over	Com_662_neg Com_846_neg	cpd:C00379,cpd:C00474
map00740	Riboflavin metabolism	0.12987	1	1	10	77	Over	Com_846_neg	cpd:C00474
map00908	Zeatin biosynthesis	0.12987	1	1	10	77	Over	Com_231_neg	cpd:C00147
map00900	Terpenoid backbone biosynthesis	0.244361	1	2	10	77	Over	Com_620_neg	cpd:C00418
map01100	Metabolic pathways	0.303691	8	48	10	77	Over	Com_163_neg Com_231_neg Com_390_neg Com_394_neg Com_620_neg Com_662_neg Com_846_neg Com_965_neg	cpd:C00423,cpd:C00147,cpd:C00633,cpd:C02504,cpd:C00418,cpd:C00379,cpd:C00474,cpd:C02325
map00130	Ubiquinone and other terpenoid-quinone biosynthesis	0.345113	1	3	10	77	Over	Com_163_neg	cpd:C00423
map00290	Valine, leucine and isoleucine biosynthesis	0.345113	1	3	10	77	Over	Com_394_neg	cpd:C02504
map00230	Purine metabolism	0.433611	1	4	10	77	Over	Com_231_neg	cpd:C00147
map00620	Pyruvate metabolism	0.433611	1	4	10	77	Over	Com_394_neg	cpd:C02504
map01110	Biosynthesis of secondary metabolites	0.507445	6	37	10	77	Over	Com_163_neg Com_171_neg Com_394_neg Com_416_neg Com_620_neg Com_965_neg	cpd:C00423,cpd:C05851,cpd:C02504,cpd:C09782,cpd:C00418,cpd:C02325
map02010	ABC transporters	0.511199	1	5	10	77	Over	Com_662_neg	cpd:C00379
map01210	2-Oxocarboxylic acid metabolism	0.579088	1	6	10	77	Over	Com_394_neg	cpd:C02504
FFvsDF_pos_kegg_enrichmen
map00230	Purine metabolism	0.0495392	2	3	9	64	Over	Com_160_pos Com_47_pos	cpd:C00147,cpd:C00242
map01100	Metabolic pathways	0.13615	8	40	9	64	Over	Com_1330_pos Com_1373_pos Com_140_pos Com_1546_pos Com_160_pos Com_47_pos Com_578_pos Com_949_pos	cpd:C13309,cpd:C04717,cpd:C00530;cpd:C15603,cpd:C00108,cpd:C00147,cpd:C00242,cpd:C00380,cpd:C01674
map00520	Amino sugar and nucleotide sugar metabolism	0.140625	1	1	9	64	Over	Com_949_pos	cpd:C01674
map01058	Acridone alkaloid biosynthesis	0.140625	1	1	9	64	Over	Com_1546_pos	cpd:C00108
map00130	Ubiquinone and other terpenoid-quinone biosynthesis	0.263393	1	2	9	64	Over	Com_1330_pos	cpd:C13309
map00380	Tryptophan metabolism	0.263393	1	2	9	64	Over	Com_1546_pos	cpd:C00108
map00591	Linoleic acid metabolism	0.263393	1	2	9	64	Over	Com_1373_pos	cpd:C04717
map00908	Zeatin biosynthesis	0.263393	1	2	9	64	Over	Com_160_pos	cpd:C00147
map00240	Pyrimidine metabolism	0.37032	1	3	9	64	Over	Com_578_pos	cpd:C00380
map00350	Tyrosine metabolism	0.37032	1	3	9	64	Over	Com_140_pos	cpd:C00530;cpd:C15603
map00400	Phenylalanine, tyrosine and tryptophan biosynthesis	0.37032	1	3	9	64	Over	Com_1546_pos	cpd:C00108
map00360	Phenylalanine metabolism	0.54374	1	5	9	64	Over	Com_975_pos	cpd:C05629
map01230	Biosynthesis of amino acids	1	1	7	9	64	Over	Com_1546_pos	cpd:C00108
map02010	ABC transporters	1	1	7	9	64	Over	Com_949_pos	cpd:C01674
CSvsAS_neg_kegg_enrichment
map00073	Cutin, suberine and wax biosynthesis	0.181818	1	1	14	77	Over	Com_968_neg	cpd:C08285
map00710	Carbon fixation in photosynthetic organisms	0.222173	2	5	14	77	Over	Com_237_neg Com_585_neg	cpd:C00049,cpd:C00279
map00940	Phenylpropanoid biosynthesis	0.222173	2	5	14	77	Over	Com_163_neg Com_171_neg	cpd:C00423,cpd:C05851
map00051	Fructose and mannose metabolism	0.332536	1	2	14	77	Over	Com_243_neg	cpd:C00275
map00061	Fatty acid biosynthesis	0.332536	1	2	14	77	Over	Com_205_neg	cpd:C02679
map00300	Lysine biosynthesis	0.332536	1	2	14	77	Over	Com_237_neg	cpd:C00049
map00340	Histidine metabolism	0.332536	1	2	14	77	Over	Com_237_neg	cpd:C00049
map00410	beta-Alanine metabolism	0.332536	1	2	14	77	Over	Com_237_neg	cpd:C00049
map00440	Phosphonate and phosphinate metabolism	0.332536	1	2	14	77	Over	Com_748_neg	cpd:C05682
map00520	Amino sugar and nucleotide sugar metabolism	0.332536	1	2	14	77	Over	Com_243_neg	cpd:C00275
map00750	Vitamin B6 metabolism	0.332536	1	2	14	77	Over	Com_585_neg	cpd:C00279
map00770	Pantothenate and CoA biosynthesis	0.332536	1	2	14	77	Over	Com_237_neg	cpd:C00049
map00130	Ubiquinone and other terpenoid-quinone biosynthesis	0.457129	1	3	14	77	Over	Com_163_neg	cpd:C00423
map00460	Cyanoamino acid metabolism	0.457129	1	3	14	77	Over	Com_237_neg	cpd:C00049
map00944	Flavone and flavonol biosynthesis	0.457129	1	3	14	77	Over	Com_352_neg	cpd:C00389
map00190	Oxidative phosphorylation	0.559834	1	4	14	77	Over	Com_792_neg	cpd:C00013
map00220	Arginine biosynthesis	0.559834	1	4	14	77	Over	Com_237_neg	cpd:C00049
map00943	Isoflavonoid biosynthesis	0.559834	1	4	14	77	Over	Com_899_neg	cpd:C06563;cpd:C09126
map00970	Aminoacyl-tRNA biosynthesis	0.559834	1	4	14	77	Over	Com_237_neg	cpd:C00049
map01110	Biosynthesis of secondary metabolites	0.647685	8	37	14	77	Over	Com_163_neg Com_171_neg Com_237_neg Com_243_neg Com_352_neg Com_416_neg Com_585_neg Com_899_neg	cpd:C00423,cpd:C05851,cpd:C00049,cpd:C00275,cpd:C00389,cpd:C09782,cpd:C00279,cpd:C06563;cpd:C09126
map00030	Pentose phosphate pathway	1	1	5	14	77	Over	Com_585_neg	cpd:C00279
map00040	Pentose and glucuronate interconversions	1	1	5	14	77	Over	Com_662_neg	cpd:C00379
map00260	Glycine, serine and threonine metabolism	1	1	5	14	77	Over	Com_237_neg	cpd:C00049
map00261	Monobactam biosynthesis	1	1	5	14	77	Over	Com_237_neg	cpd:C00049
map00270	Cysteine and methionine metabolism	1	1	5	14	77	Over	Com_237_neg	cpd:C00049
map00400	Phenylalanine, tyrosine and tryptophan biosynthesis	1	1	5	14	77	Over	Com_585_neg	cpd:C00279
map00941	Flavonoid biosynthesis	1	1	5	14	77	Over	Com_352_neg	cpd:C00389
map02010	ABC transporters	1	1	5	14	77	Over	Com_662_neg	cpd:C00379
CSvsAS_pos_kegg_enrichment
map00350	Tyrosine metabolism	0.0495392	2	3	9	64	Over	Com_140_pos Com_252_pos	cpd:C00530;cpd:C15603,cpd:C00146;cpd:C15584
map00943	Isoflavonoid biosynthesis	0.0495392	2	3	9	64	Over	Com_56_pos Com_91_pos	cpd:C06563;cpd:C09126,cpd:C16192
map00909	Sesquiterpenoid and triterpenoid biosynthesis	0.140625	1	1	9	64	Over	Com_1372_pos	cpd:C09382
map01502	Vancomycin resistance	0.140625	1	1	9	64	Over	Com_572_pos	cpd:C00740
map01230	Biosynthesis of amino acids	0.253344	2	7	9	64	Over	Com_1080_pos Com_788_pos	cpd:C00449,cpd:C00135
map00300	Lysine biosynthesis	0.263393	1	2	9	64	Over	Com_1080_pos	cpd:C00449
map00340	Histidine metabolism	0.263393	1	2	9	64	Over	Com_788_pos	cpd:C00135
map00410	beta-Alanine metabolism	0.37032	1	3	9	64	Over	Com_788_pos	cpd:C00135
map00944	Flavone and flavonol biosynthesis	0.37032	1	3	9	64	Over	Com_444_pos	cpd:C12627
map00970	Aminoacyl-tRNA biosynthesis	0.37032	1	3	9	64	Over	Com_788_pos	cpd:C00135
map00310	Lysine degradation	0.463223	1	4	9	64	Over	Com_1080_pos	cpd:C00449
map00260	Glycine, serine and threonine metabolism	0.54374	1	5	9	64	Over	Com_572_pos	cpd:C00740
map02010	ABC transporters	1	1	7	9	64	Over	Com_788_pos	cpd:C00135
BSvsAS_neg_kegg_enrichment
map00073	Cutin, suberine and wax biosynthesis	0.155844	1	1	12	77	Over	Com_968_neg	cpd:C08285
map00240	Pyrimidine metabolism	0.155844	1	1	12	77	Over	Com_1025_neg	cpd:C00299
map00908	Zeatin biosynthesis	0.155844	1	1	12	77	Over	Com_231_neg	cpd:C00147
map00940	Phenylpropanoid biosynthesis	0.17074	2	5	12	77	Over	Com_163_neg Com_965_neg	cpd:C00423,cpd:C02325
map00130	Ubiquinone and other terpenoid-quinone biosynthesis	0.402871	1	3	12	77	Over	Com_163_neg	cpd:C00423
map00591	Linoleic acid metabolism	0.402871	1	3	12	77	Over	Com_935_neg	cpd:C14765
map00230	Purine metabolism	0.499703	1	4	12	77	Over	Com_231_neg	cpd:C00147
map00592	alpha-Linolenic acid metabolism	0.499703	1	4	12	77	Over	Com_962_neg	cpd:C11512
map00360	Phenylalanine metabolism	0.62455	2	9	12	77	Over	Com_1385_neg Com_163_neg	cpd:C02137,cpd:C00423
map00020	Citrate cycle (TCA cycle)	1	1	6	12	77	Over	Com_5_neg	cpd:C00158
map00250	Alanine, aspartate and glutamate metabolism	1	1	6	12	77	Over	Com_5_neg	cpd:C00158
map00630	Glyoxylate and dicarboxylate metabolism	1	1	6	12	77	Over	Com_5_neg	cpd:C00158
map01200	Carbon metabolism	1	1	6	12	77	Over	Com_5_neg	cpd:C00158
map01210	2-Oxocarboxylic acid metabolism	1	1	6	12	77	Over	Com_5_neg	cpd:C00158
BSvsAS_pos_kegg_enrichment
map00591	Linoleic acid metabolism	0.0178571	2	2	9	64	Over	Com_1373_pos Com_1387_pos	cpd:C04717,cpd:C14765
map00240	Pyrimidine metabolism	0.0495392	2	3	9	64	Over	Com_499_pos Com_578_pos	cpd:C00106,cpd:C00380
map00660	C5-Branched dibasic acid metabolism	0.140625	1	1	9	64	Over	Com_22_pos	cpd:C00490
map00909	Sesquiterpenoid and triterpenoid biosynthesis	0.140625	1	1	9	64	Over	Com_1372_pos	cpd:C09382
map00945	Stilbenoid, diarylheptanoid and gingerol biosynthesis	0.140625	1	1	9	64	Over	Com_1041_pos	cpd:C10443
map00770	Pantothenate and CoA biosynthesis	0.263393	1	2	9	64	Over	Com_499_pos	cpd:C00106
map00860	Porphyrin and chlorophyll metabolism	0.263393	1	2	9	64	Over	Com_467_pos	cpd:C18021
map00950	Isoquinoline alkaloid biosynthesis	0.263393	1	2	9	64	Over	Com_192_pos	cpd:C16700
map00410	beta-Alanine metabolism	0.37032	1	3	9	64	Over	Com_499_pos	cpd:C00106

## Sheet: Table S7
Table S7 Association results of transcriptome and metabolome pathways
FFvsDF_neg_kegg_enrichmen						FFvsDF_pos_kegg_enrichmen
Description	Pvalue	Ratio	Count	Type		Description	Pvalue	Ratio	Count	Type
Terpenoid backbone biosynthesis	0.244361	0.5	1	Meta		ABC transporters	1	0.142857	1	Meta
Terpenoid backbone biosynthesis	0.954014	0.276596	13	Tran		ABC transporters	0.994524	0.15	3	Tran
Pyruvate metabolism	0.433611	0.25	1	Meta		Zeatin biosynthesis	0.263393	0.5	1	Meta
Pyruvate metabolism	3.81559e-05	0.630769	41	Tran		Zeatin biosynthesis	0.32401	0.5	5	Tran
Riboflavin metabolism	0.12987	1	1	Meta		Tyrosine metabolism	0.37032	0.333333	1	Meta
Riboflavin metabolism	0.542312	0.4	6	Tran		Tyrosine metabolism	0.29208	0.448276	13	Tran
Phenylpropanoid biosynthesis	0.0141535	0.6	3	Meta		Amino sugar and nucleotide sugar metabolism	0.140625	1	1	Meta
Phenylpropanoid biosynthesis	0.18049	0.44	33	Tran		Amino sugar and nucleotide sugar metabolism	0.0722422	0.468354	37	Tran
ABC transporters	0.511199	0.2	1	Meta		Pyrimidine metabolism	0.37032	0.333333	1	Meta
ABC transporters	0.994524	0.15	3	Tran		Pyrimidine metabolism	0.0338774	0.538462	21	Tran
Zeatin biosynthesis	0.12987	1	1	Meta		Phenylalanine, tyrosine and tryptophan biosynthesis	0.37032	0.333333	1	Meta
Zeatin biosynthesis	0.32401	0.5	5	Tran		Phenylalanine, tyrosine and tryptophan biosynthesis	0.0898846	0.516129	16	Tran
2-Oxocarboxylic acid metabolism	0.579088	0.166667	1	Meta		Ubiquinone and other terpenoid-quinone biosynthesis	0.263393	0.5	1	Meta
2-Oxocarboxylic acid metabolism	0.0943887	0.488889	22	Tran		Ubiquinone and other terpenoid-quinone biosynthesis	0.0414492	0.545455	18	Tran
Ubiquinone and other terpenoid-quinone biosynthesis	0.345113	0.333333	1	Meta		Tryptophan metabolism	0.263393	0.5	1	Meta
Ubiquinone and other terpenoid-quinone biosynthesis	0.0414492	0.545455	18	Tran		Tryptophan metabolism	0.467439	0.407407	11	Tran
Valine, leucine and isoleucine biosynthesis	0.345113	0.333333	1	Meta		Phenylalanine metabolism	0.54374	0.2	1	Meta
Valine, leucine and isoleucine biosynthesis	0.0130978	0.6875	11	Tran		Phenylalanine metabolism	0.039817	0.6	12	Tran
Pentose and glucuronate interconversions	0.123261	0.4	2	Meta		Purine metabolism	0.0495392	0.666667	2	Meta
Pentose and glucuronate interconversions	0.364043	0.416667	20	Tran		Purine metabolism	0.0141125	0.513514	38	Tran
Purine metabolism	0.433611	0.25	1	Meta		Biosynthesis of amino acids	1	0.142857	1	Meta
Purine metabolism	0.0141125	0.513514	38	Tran		Biosynthesis of amino acids	0.00129569	0.494318	87	Tran
EFvsDF_neg_kegg_enrichment						EFvsDF_pos_kegg_enrichment
Description	Pvalue	Ratio	Count	Type		Description	Pvalue	Ratio	Count	Type
Diterpenoid biosynthesis	0.155844	1	1	Meta		Zeatin biosynthesis	0.208333	0.5	1	Meta
Diterpenoid biosynthesis	0.962732	0.4	6	Tran		Zeatin biosynthesis	0.993427	0.272727	3	Tran
Pantothenate and CoA biosynthesis	0.289132	0.5	1	Meta		Sesquiterpenoid and triterpenoid biosynthesis	0.109375	1	1	Meta
Pantothenate and CoA biosynthesis	0.365967	0.652174	15	Tran		Sesquiterpenoid and triterpenoid biosynthesis	0.937495	0.45	9	Tran
alpha-Linolenic acid metabolism	0.499703	0.25	1	Meta		Pyrimidine metabolism	0.297715	0.333333	1	Meta
alpha-Linolenic acid metabolism	0.769597	0.55	22	Tran		Pyrimidine metabolism	0.00218748	0.820513	32	Tran
Phenylpropanoid biosynthesis	0.024829	0.6	3	Meta		Phenylalanine metabolism	0.450836	0.2	1	Meta
Phenylpropanoid biosynthesis	0.994672	0.465116	40	Tran		Phenylalanine metabolism	0.114348	0.75	15	Tran
Arginine and proline metabolism	0.581943	0.2	1	Meta		Glutathione metabolism	0.109375	1	1	Meta
Arginine and proline metabolism	0.461197	0.615385	24	Tran		Glutathione metabolism	0.105759	0.676923	44	Tran
Zeatin biosynthesis	0.155844	1	1	Meta		Purine metabolism	0.0295699	0.666667	2	Meta
Zeatin biosynthesis	0.993427	0.272727	3	Tran		Purine metabolism	0.508588	0.6	45	Tran
Amino sugar and nucleotide sugar metabolism	0.289132	0.5	1	Meta
Amino sugar and nucleotide sugar metabolism	0.312454	0.626506	52	Tran
beta-Alanine metabolism	0.289132	0.5	1	Meta
beta-Alanine metabolism	0.188688	0.675	27	Tran
Pyrimidine metabolism	0.155844	1	1	Meta
Pyrimidine metabolism	0.00218748	0.820513	32	Tran
Ubiquinone and other terpenoid-quinone biosynthesis	0.402871	0.333333	1	Meta
Ubiquinone and other terpenoid-quinone biosynthesis	0.407818	0.628571	22	Tran
Purine metabolism	0.499703	0.25	1	Meta
Purine metabolism	0.508588	0.6	45	Tran
CSvsAS_neg_kegg_enrichment_						CSvsAS_pos_kegg_enrichment_
Description	Pvalue	Ratio	Count	Type		Description	Pvalue	Ratio	Count	Type
Phenylpropanoid biosynthesis	0.222173	0.4	2	Meta		beta-Alanine metabolism	0.37032	0.333333	1	Meta
Phenylpropanoid biosynthesis	0.0154662	0.321429	27	Tran		beta-Alanine metabolism	0.0285618	0.358974	14	Tran
Flavonoid biosynthesis	1	0.2	1	Meta		Aminoacyl-tRNA biosynthesis	0.37032	0.333333	1	Meta
Flavonoid biosynthesis	0.0232964	0.428571	9	Tran		Aminoacyl-tRNA biosynthesis	0.862023	0.163265	8	Tran
beta-Alanine metabolism	0.332536	0.5	1	Meta		ABC transporters	1	0.142857	1	Meta
beta-Alanine metabolism	0.0285618	0.358974	14	Tran		ABC transporters	0.463298	0.24	6	Tran
Amino sugar and nucleotide sugar metabolism	0.332536	0.5	1	Meta		Sesquiterpenoid and triterpenoid biosynthesis	0.140625	1	1	Meta
Amino sugar and nucleotide sugar metabolism	0.897507	0.166667	14	Tran		Sesquiterpenoid and triterpenoid biosynthesis	0.78134	0.166667	3	Tran
Cutin, suberine and wax biosynthesis	0.181818	1	1	Meta		Lysine biosynthesis	0.263393	0.5	1	Meta
Cutin, suberine and wax biosynthesis	0.0546744	0.411765	7	Tran		Lysine biosynthesis	0.150896	0.4	4	Tran
Oxidative phosphorylation	0.559834	0.25	1	Meta		Lysine degradation	0.463223	0.25	1	Meta
Oxidative phosphorylation	0.946418	0.152941	13	Tran		Lysine degradation	0.871642	0.151515	5	Tran
Ubiquinone and other terpenoid-quinone biosynthesis	0.457129	0.333333	1	Meta		Tyrosine metabolism	0.0495392	0.666667	2	Meta
Ubiquinone and other terpenoid-quinone biosynthesis	0.822512	0.166667	6	Tran		Tyrosine metabolism	0.972102	0.1	3	Tran
Cysteine and methionine metabolism	1	0.2	1	Meta		Histidine metabolism	0.263393	0.5	1	Meta
Cysteine and methionine metabolism	0.228486	0.25641	20	Tran		Histidine metabolism	0.518415	0.235294	4	Tran
Fructose and mannose metabolism	0.332536	0.5	1	Meta		Biosynthesis of amino acids	0.253344	0.285714	2	Meta
Fructose and mannose metabolism	0.766074	0.181818	8	Tran		Biosynthesis of amino acids	0.598447	0.211111	38	Tran
Pentose phosphate pathway	1	0.2	1	Meta		Glycine, serine and threonine metabolism	0.54374	0.2	1	Meta
Pentose phosphate pathway	0.259559	0.268293	11	Tran		Glycine, serine and threonine metabolism	0.317446	0.255814	11	Tran
Aminoacyl-tRNA biosynthesis	0.559834	0.25	1	Meta
Aminoacyl-tRNA biosynthesis	0.862023	0.163265	8	Tran
Phenylalanine, tyrosine and tryptophan biosynthesis	1	0.2	1	Meta
Phenylalanine, tyrosine and tryptophan biosynthesis	0.720733	0.1875	6	Tran
Histidine metabolism	0.332536	0.5	1	Meta
Histidine metabolism	0.518415	0.235294	4	Tran
Pentose and glucuronate interconversions	1	0.2	1	Meta
Pentose and glucuronate interconversions	0.409337	0.236364	13	Tran
Pantothenate and CoA biosynthesis	0.332536	0.5	1	Meta
Pantothenate and CoA biosynthesis	0.656071	0.2	5	Tran
Vitamin B6 metabolism	0.332536	0.5	1	Meta
Vitamin B6 metabolism	0.129046	0.384615	5	Tran
Fatty acid biosynthesis	0.332536	0.5	1	Meta
Fatty acid biosynthesis	0.00772001	0.411765	14	Tran
Carbon fixation in photosynthetic organisms	0.222173	0.4	2	Meta
Carbon fixation in photosynthetic organisms	0.135634	0.288462	15	Tran
Cyanoamino acid metabolism	0.457129	0.333333	1	Meta
Cyanoamino acid metabolism	0.305109	0.264706	9	Tran
ABC transporters	1	0.2	1	Meta
ABC transporters	0.463298	0.24	6	Tran
Lysine biosynthesis	0.332536	0.5	1	Meta
Lysine biosynthesis	0.150896	0.4	4	Tran
Glycine, serine and threonine metabolism	1	0.2	1	Meta
Glycine, serine and threonine metabolism	0.317446	0.255814	11	Tran
Arginine biosynthesis	0.559834	0.25	1	Meta
Arginine biosynthesis	0.245202	0.285714	8	Tran
BSvsAS_neg_kegg_enrichment_						BSvsAS_pos_kegg_enrichment_
Description	Pvalue	Ratio	Count	Type		Description	Pvalue	Ratio	Count	Type
Cutin, suberine and wax biosynthesis	0.155844	1	1	Meta		beta-Alanine metabolism	0.37032	0.333333	1	Meta
Cutin, suberine and wax biosynthesis	0.0329106	0.529412	9	Tran		beta-Alanine metabolism	0.0600652	0.414634	17	Tran
alpha-Linolenic acid metabolism	0.499703	0.25	1	Meta		Pantothenate and CoA biosynthesis	0.263393	0.5	1	Meta
alpha-Linolenic acid metabolism	0.00149569	0.525	21	Tran		Pantothenate and CoA biosynthesis	0.286627	0.36	9	Tran
Phenylpropanoid biosynthesis	0.17074	0.4	2	Meta		Sesquiterpenoid and triterpenoid biosynthesis	0.140625	1	1	Meta
Phenylpropanoid biosynthesis	0.0381881	0.378947	36	Tran		Sesquiterpenoid and triterpenoid biosynthesis	0.0260458	0.526316	10	Tran
Carbon metabolism	1	0.166667	1	Meta		Stilbenoid, diarylheptanoid and gingerol biosynthesis	0.140625	1	1	Meta
Carbon metabolism	0.299743	0.309179	64	Tran		Stilbenoid, diarylheptanoid and gingerol biosynthesis	0.251627	0.4	6	Tran
Zeatin biosynthesis	0.155844	1	1	Meta		Isoquinoline alkaloid biosynthesis	0.263393	0.5	1	Meta
Zeatin biosynthesis	0.927737	0.153846	2	Tran		Isoquinoline alkaloid biosynthesis	0.310185	0.375	6	Tran
Citrate cycle (TCA cycle)	1	0.166667	1	Meta		Pyrimidine metabolism	0.0495392	0.666667	2	Meta
Citrate cycle (TCA cycle)	0.426909	0.315789	12	Tran		Pyrimidine metabolism	0.6822	0.268293	11	Tran
Pyrimidine metabolism	0.155844	1	1	Meta		Porphyrin and chlorophyll metabolism	0.263393	0.5	1	Meta
Pyrimidine metabolism	0.6822	0.268293	11	Tran		Porphyrin and chlorophyll metabolism	0.915894	0.209302	9	Tran
Ubiquinone and other terpenoid-quinone biosynthesis	0.402871	0.333333	1	Meta
Ubiquinone and other terpenoid-quinone biosynthesis	0.385479	0.324324	12	Tran
Phenylalanine metabolism	0.62455	0.222222	2	Meta
Phenylalanine metabolism	0.095729	0.45	9	Tran
Glyoxylate and dicarboxylate metabolism	1	0.166667	1	Meta
Glyoxylate and dicarboxylate metabolism	0.128531	0.372549	19	Tran
Purine metabolism	0.499703	0.25	1	Meta
Purine metabolism	0.743772	0.263158	20	Tran
2-Oxocarboxylic acid metabolism	1	0.166667	1	Meta
2-Oxocarboxylic acid metabolism	0.568365	0.288889	13	Tran
Alanine, aspartate and glutamate metabolism	1	0.166667	1	Meta
Alanine, aspartate and glutamate metabolism	0.0284459	0.447368	17	Tran

## Sheet: Table S8
Table S8 Analysis of genes related to defense system responding to high- and low-temperature
Cell wall metabolism analysis
comparison	Description	No. of up-regulated	No. of down-regulated	Sum
AS vs BS	Cx	8	3	11
	XET	11	4	15
	PL	6	3	9
	α-L-Af	1	1	2
AS vs CS	Cx	3	4	7
	XET	4	14	18
	PL	3	0	3
	α-L-Af	0	1	1
BS vs CS	Cx	0	8	8
	XET	5	24	29
	PL	4	4	8
	α-L-Af	1	1	2
DF vs EF	Cx	9	7	16
	XET	5	17	22
	PL	8	8	16
	α-L-Af	1	2	3
EF vs FF	Cx	5	10	15
	XET	10	12	22
	PL	8	10	18
	α-L-Af	1	1	2
DF vs FF	Cx	6	10	16
	XET	3	15	18
	PL	0	9	9
	α-L-Af	1	0	1
AS vs DF	Cx	6	9	15
	XET	27	4	31
	PL	1	8	9
	α-L-Af	3	1	4
BS vs EF	Cx	6	8	14
	XET	13	17	30
	PL	2	8	10
	α-L-Af	1	1	2
CS vs FF	Cx	8	10	18
	XET	23	11	34
	PL	1	12	13
	α-L-Af	3	0	3
Heat shock protein (HSP) and pathogenesis-related proteins (PR)
comparison	Trait	Description	No. of up-regulated	No. of down-regulated	Sum
AS vs BS	HSP	HSP20	32	15	47
		HSP70	30	15	45
		HSP90	12	9	21
	PR	PR-10	32	0	32
		Chitinase class I	10	3	13
		Dirigent-like protein	3	5	8
AS vs CS	HSP	HSP20	10	18	28
		HSP70	7	19	26
		HSP90	3	12	15
	PR	PR-10	14	4	18
		Chitinase class I	3	5	8
		Dirigent-like protein	3	2	5
BS vs CS	HSP	HSP20	37	15	52
		HSP70	10	39	49
		HSP90	11	13	24
	PR	PR-10	2	29	31
		Chitinase class I	1	10	11
		Dirigent-like protein	3	3	6
DF vs EF	HSP	HSP20	55	5	60
		HSP70	19	50	69
		HSP90	4	23	27
	PR	PR-10	30	3	33
		Chitinase class I	9	11	20
		Dirigent-like protein	3	9	11
EF vs FF	HSP	HSP20	62	4	66
		HSP70	52	15	67
		HSP90	24	4	28
	PR	PR-10	6	17	23
		Chitinase class I	11	5	16
		Dirigent-like protein	7	0	7
DF vs FF	HSP	HSP20	17	2	19
		HSP70	39	7	46
		HSP90	16	3	19
	PR	PR-10	13	4	17
		Chitinase class I	6	7	13
		Dirigent-like protein	3	1	4
AS vs DF	HSP	HSP20	56	7	63
		HSP70	29	36	65
		HSP90	13	13	26
	PR	PR-10	22	5	27
		Chitinase class I	10	7	17
		Dirigent-like protein	6	1	7
BS vs EF	HSP	HSP20	39	20	59
		HSP70	14	56	70
		HSP90	4	26	30
	PR	PR-10	21	1	22
		Chitinase class I	6	7	13
		Dirigent-like protein	3	4	7
CS vs FF	HSP	HSP20	61	2	63
		HSP70	41	31	72
		HSP90	16	12	28
	PR	PR-10	25	4	29
		Chitinase class I	11	5	16
		Dirigent-like protein	10	0	10
Reactive oxygen species (ROS) producing and scavenging system
comparison	Trait	Description	No. of up-regulated	No. of down-regulated	Sum
AS vs BS	ROS producing	Rboh	3	1	4
		AOC	3	7	10
	ROS scavenging	SOD	8	1	9
		POD	22	18	40
		CAT	0	4	4
AS vs CS	ROS producing	Rboh	1	2	3
		AOC	2	5	7
	ROS scavenging	SOD	3	0	3
		POD	10	16	26
		CAT	4	0	4
BS vs CS	ROS producing	Rboh	1	4	5
		AOC	4	1	5
	ROS scavenging	SOD	3	9	12
		POD	23	27	50
		CAT	4	0	4
DF vs EF	ROS producing	Rboh	3	7	10
		AOC	2	12	14
	ROS scavenging	SOD	11	0	11
		POD	17	40	57
		CAT	0	4	4
EF vs FF	ROS producing	Rboh	8	2	10
		AOC	7	5	12
	ROS scavenging	SOD	7	6	13
		POD	43	27	70
		CAT	4	0	4
DF vs FF	ROS producing	Rboh	3	3	6
		AOC	3	8	11
	ROS scavenging	SOD	9	1	10
		POD	24	16	40
		CAT	1	0	1
AS vs DF	ROS producing	Rboh	10	2	12
		AOC	6	2	8
	ROS scavenging	SOD	2	5	7
		POD	49	26	75
		CAT	4	0	4
BS vs EF	ROS producing	Rboh	6	5	11
		AOC	7	4	11
	ROS scavenging	SOD	1	4	5
		POD	38	37	75
		CAT	4	0	4
CS vs FF	ROS producing	Rboh	11	1	12
		AOC	6	4	10
	ROS scavenging	SOD	0	4	4
		POD	52	27	79
		CAT	4	0	4

## Sheet: Table S9
Table S9: Aroma components in the fruits of YZs-overexpressing strawberry
YZ1
cold													RT													heat
Component Name	Retention Time	Reference m/z	BP Area	BP Height	TIC	Formula (mol ion)	CAS No.	SI	RSI	Content (%)	Selected Column Type	Library Name	Component Name	Retention Time	Reference m/z	BP Area	BP Height	TIC	Formula (mol ion)	CAS No.	SI	RSI	Content (%)	Selected Column Type	Library Name	Component Name	Retention Time	Reference m/z	BP Area	BP Height	TIC	Formula (mol ion)	CAS No.	SI	RSI	Content (%)	Selected Column Type	Library Name
Ethanol	1.462	45.052	12636731	5045246	8115590	C2H6O	64-17-5	920	920	0.00687043	SemiStandardNonPolar	mainlib	Butane	1.509	42.973	5602260	2774506	5509960	C4H10	106-97-8	860	861	0.0016561	SemiStandardNonPolar	mainlib	Acetic acid, methyl ester	1.6	43.069	61705235	24306054	33617515	C3H6O2	79-20-9	932	932	0.106624	SemiStandardNonPolar	mainlib
Acetone	1.522	43.042	91705814	42337505	65059830	C3H6O	67-64-1	930	934	0.0498593	SemiStandardNonPolar	mainlib	Acetic acid, methyl ester	1.58	42.973	293866547	122170305	172519571	C3H6O2	79-20-9	922	922	0.086871	SemiStandardNonPolar	mainlib	Cyclopentane	1.707	42.059	1977625	995006	2272230	C5H10	287-92-3	878	893	0.00341726	SemiStandardNonPolar	mainlib
Ethyl Acetate	1.905	43.042	13921623	5204428	7740780	C4H8O2	141-78-6	843	843	0.00756901	SemiStandardNonPolar	mainlib	Ethyl Acetate	1.892	42.973	6733764	2201196	2843609	C4H8O2	141-78-6	842	842	0.00199059	SemiStandardNonPolar	mainlib	Propanedioic acid, oxo-, bis(1-methylethyl) ester	1.905	43.069	12308722	3604822	4546188	C9H14O5	73972-39-1	834	901	0.021269	SemiStandardNonPolar	mainlib
1-Penten-3-one	2.415	55.047	16355086	5556702	7909067	C5H8O	1629-58-9	843	845	0.00889206	SemiStandardNonPolar	mainlib	Isopropyl acetate	2.19	42.973	3658025	1472177	2401886	C5H10O2	108-21-4	909	909	0.00108136	SemiStandardNonPolar	mainlib	Pentanal	2.505	44.046	25999051	8894530	29744007	C5H10O	110-62-3	881	908	0.0449254	SemiStandardNonPolar	mainlib
Pentanal	2.512	44.051	12859339	4822151	15358142	C5H10O	110-62-3	878	906	0.00699146	SemiStandardNonPolar	mainlib	Benzene	2.213	78.074	676797	236138	492998	C6H6	71-43-2	864	916	0.00020007	SemiStandardNonPolar	mainlib	Furan, 2-ethyl-	2.562	81.092	561204	188922	188922	C6H8O	3208-16-0	855	871	0.00096974	SemiStandardNonPolar	mainlib
Toluene	3.535	91.076	8415225	1905568	4433770	C7H8	108-88-3	937	937	0.00457525	SemiStandardNonPolar	mainlib	1-Penten-3-one	2.395	55.045	12440664	4202222	5728062	C5H8O	1629-58-9	823	823	0.00367763	SemiStandardNonPolar	mainlib	Butanoic acid, methyl ester	2.81	43.069	5611376	1756990	6819819	C5H10O2	623-42-7	923	925	0.00969625	SemiStandardNonPolar	mainlib
1,3,5-Cycloheptatriene	4.168	91.076	320303	136580	239059	C7H8	544-25-2	860	963	0.000174145	SemiStandardNonPolar	mainlib	Pentanal	2.488	44.044	18561681	7311984	25882519	C5H10O	110-62-3	882	909	0.00548709	SemiStandardNonPolar	mainlib	1-Butanol, 3-methyl-	2.965	41.042	1280061	567191	2723693	C5H12O	123-51-3	906	906	0.0022119	SemiStandardNonPolar	mainlib
Hexanal	4.182	44.051	459128535	176067199	1057736510	C6H12O	66-25-1	904	904	0.249623	SemiStandardNonPolar	mainlib	Butanoic acid, methyl ester	2.787	42.973	20419809	7845161	32558821	C5H10O2	623-42-7	959	963	0.00603637	SemiStandardNonPolar	mainlib	2-Propanol, 1-ethoxy-	3.25	45.048	1634907	336993	575828	C5H12O2	1569-02-4	814	814	0.00282506	SemiStandardNonPolar	mainlib
2-Hexyn-1-ol	5.627	41.047	7190569	1502121	7741769	C6H10O	764-60-3	826	828	0.00390942	SemiStandardNonPolar	mainlib	Pentane, 2-methyl-	3.283	42.973	494966	197181	398169	C6H14	107-83-5	837	850	0.000146319	SemiStandardNonPolar	mainlib	Toluene	3.518	91.068	119839442	27935863	68073780	C7H8	108-88-3	945	945	0.207078	SemiStandardNonPolar	mainlib
2-Hexenal	5.882	41.047	974567236	222916424	1279271688	C6H10O	505-57-7	882	882	0.52986	SemiStandardNonPolar	mainlib	Toluene	3.498	91.058	274818384	89140003	219987312	C7H8	108-88-3	929	929	0.0812401	SemiStandardNonPolar	mainlib	Butanoic acid, 2-methyl-, methyl ester	3.719	41.042	1628420	426689	1219410	C6H12O2	868-57-5	885	888	0.00281385	SemiStandardNonPolar	mainlib
Ethylbenzene	6.224	91.076	3674154	762853	1664629	C8H10	100-41-4	893	900	0.00199759	SemiStandardNonPolar	mainlib	Butanoic acid, 2-methyl-, methyl ester	3.692	57.062	11473773	3892892	18674042	C6H12O2	868-57-5	882	882	0.0033918	SemiStandardNonPolar	mainlib	Hexanal	4.172	41.042	174451284	53203704	321639191	C6H12O	66-25-1	911	911	0.301445	SemiStandardNonPolar	mainlib
trans-2-Hexenol	6.435	56.993	61171283	19574715	72072142	C6H12O		880	900	0.0332581	SemiStandardNonPolar	mainlib	Cyclobutene, 2-propenylidene-	4.145	91.058	2215033	1028521	1796882	C7H8	52097-85-5	882	935	0.000654794	SemiStandardNonPolar	mainlib	2-Hexenal	5.839	41.042	56029145	11117180	65247579	C6H10O	505-57-7	916	917	0.0968163	SemiStandardNonPolar	mainlib
1-Hexanol	6.536	56.094	46646046	11875360	47460550	C6H14O	111-27-3	854	854	0.0253609	SemiStandardNonPolar	mainlib	Hexanal	4.159	41.048	468398503	175864505	1077773577	C6H12O	66-25-1	895	895	0.138465	SemiStandardNonPolar	mainlib	2-Acetyl-5-methylfuran	6.036	109.043	804990	170941	170941	C7H8O2	1193-79-9	841	849	0.00139099	SemiStandardNonPolar	mainlib
Ethylbenzene	7.452	91.076	3118591	572219	1490951	C8H10	100-41-4	869	873	0.00169554	SemiStandardNonPolar	mainlib	2-Hexenal	5.604	41.048	6869722	1375810	6683413	C6H10O	505-57-7	824	828	0.00203078	SemiStandardNonPolar	mainlib	Ethylbenzene	6.214	91.068	6418723	1116277	1460310	C8H10	100-41-4	879	879	0.0110913	SemiStandardNonPolar	mainlib
Heptanal	7.8	41.047	2268954	596137	3955098	C7H14O	111-71-7	867	871	0.0012336	SemiStandardNonPolar	mainlib	2-Hexenal	5.845	41.048	837162677	201599066	1250860660	C6H10O	505-57-7	946	947	0.247477	SemiStandardNonPolar	mainlib	Hexane, 2,3,4-trimethyl-	6.308	43.069	4302185	1077001	3677825	C9H20	921-47-1	887	887	0.00743402	SemiStandardNonPolar	mainlib
2-Heptenal, (Z)-	9.796	41.047	7341080	1781556	11619665	C7H12O	57266-86-1	904	914	0.00399125	SemiStandardNonPolar	mainlib	Ethylbenzene	6.194	91.058	15338219	3407054	8219472	C8H10	100-41-4	924	929	0.00453419	SemiStandardNonPolar	mainlib	o-Xylene	6.529	91.068	10789913	1832509	3865963	C8H10	95-47-6	943	943	0.0186446	SemiStandardNonPolar	mainlib
1-Hepten-3-one	10.587	55.047	9500979	1870742	4591803	C7H12O	2918-13-0	813	818	0.00516557	SemiStandardNonPolar	mainlib	Hexane, 2,3,4-trimethyl-	6.288	41.048	8741243	1602231	5404257	C9H20	921-47-1	847	847	0.00258403	SemiStandardNonPolar	mainlib	Benzene, 1,3-dimethyl-	7.425	91.068	4060454	831954	1184580	C8H10	108-38-3	854	855	0.00701631	SemiStandardNonPolar	mainlib
Phenol	10.765	94.044	8354129	1584130	4825826	C6H6O	108-95-2	880	886	0.00454204	SemiStandardNonPolar	mainlib	trans-2-Hexenol	6.419	57.062	31522227	9363135	26442139	C6H12O		799	853	0.0093184	SemiStandardNonPolar	mainlib	Heptanal	7.77	41.042	8639103	1875761	12090002	C7H14O	111-71-7	936	937	0.0149281	SemiStandardNonPolar	mainlib
n-Caproic acid vinyl ester	10.792	43.042	6789760	2198781	3692069	C8H14O2	3050-69-9	842	844	0.00369151	SemiStandardNonPolar	mainlib	o-Xylene	6.499	91.058	42097909	9928343	36165945	C8H10	95-47-6	884	921	0.0124447	SemiStandardNonPolar	mainlib	Hexanoic acid, methyl ester	8.706	74.039	4730131	949571	3266949	C7H14O2	106-70-7	870	874	0.00817349	SemiStandardNonPolar	mainlib
5-Hepten-2-one, 6-methyl-	10.879	43.042	6543855	1454535	4900036	C8H14O	110-93-0	818	819	0.00355781	SemiStandardNonPolar	mainlib	1-Hexanol	6.516	56.079	26693741	6406825	26899866	C6H14O	111-27-3	851	851	0.00789103	SemiStandardNonPolar	mainlib	1-Hexene, 3,5-dimethyl-	9.819	41.042	732330	198660	198660	C8H16	7423-69-0	813	814	0.00126544	SemiStandardNonPolar	mainlib
Furan, 2-pentyl-	11.03	81.091	2538390	639963	1337507	C9H14O	3777-69-3	836	840	0.00138009	SemiStandardNonPolar	mainlib	1-Butanol, 2-methyl-, acetate	6.962	42.973	11867233	3019173	5409715	C7H14O2	624-41-9	815	816	0.00350812	SemiStandardNonPolar	mainlib	n-Caproic acid vinyl ester	10.775	43.069	9886144	3343423	6429634	C8H14O2	3050-69-9	873	886	0.0170829	SemiStandardNonPolar	mainlib
Acetic acid, hexyl ester	11.751	43.042	18662728	7040758	19844361	C8H16O2	142-92-7	905	905	0.0101467	SemiStandardNonPolar	mainlib	Styrene	7.341	104.092	12681932	2350512	7779175	C8H8	100-42-5	956	956	0.00374895	SemiStandardNonPolar	mainlib	Decane, 2,2-dimethyl-	10.919	57.066	7884664	2396415	4360489	C12H26	17302-37-3	826	828	0.0136244	SemiStandardNonPolar	mainlib
2-Hexen-1-ol, acetate, (Z)-	11.831	43.042	45060832	13887306	45752608	C8H14O2	56922-75-9	911	911	0.024499	SemiStandardNonPolar	mainlib	o-Xylene	7.405	91.058	18251879	4303746	13059943	C8H10	95-47-6	853	870	0.0053955	SemiStandardNonPolar	mainlib	Furan, 2-pentyl-	11.017	81.092	2025103	478848	478848	C9H14O	3777-69-3	852	859	0.0034993	SemiStandardNonPolar	mainlib
1-Hexanol, 2-ethyl-	12.241	56.993	2322201	718907	2761751	C8H18O	104-76-7	908	911	0.00126255	SemiStandardNonPolar	mainlib	Heptanal	7.767	41.048	6605238	1729186	11966511	C7H14O	111-71-7	909	909	0.0019526	SemiStandardNonPolar	mainlib	2-Hexen-1-ol, acetate	11.845	43.069	3944270	854507	1145565	C8H14O2	10094-40-3	848	848	0.00681555	SemiStandardNonPolar	mainlib
2-Octenal, (E)-	13.096	41.047	4891166	1430820	10673286	C8H14O	2548-87-0	848	850	0.00265927	SemiStandardNonPolar	mainlib	Hexanoic acid, methyl ester	8.659	74.024	196978597	63187963	239154866	C7H14O2	106-70-7	939	939	0.0582296	SemiStandardNonPolar	mainlib	Heptane, 5-ethyl-2-methyl-	12.013	43.069	872333	233120	233120	C10H22	13475-78-0	866	868	0.00150736	SemiStandardNonPolar	mainlib
Fumaric acid, dipropargyl ester	13.575	136.718	414595	129956	446887	C10H8O4		810	820	0.00022541	SemiStandardNonPolar	mainlib	2-Heptenal, (Z)-	9.779	41.048	8742584	1975657	12207439	C7H12O	57266-86-1	927	933	0.00258443	SemiStandardNonPolar	mainlib	1-Hexanol, 2-ethyl-	12.227	57.066	1612516	491842	1050416	C8H18O	104-76-7	809	817	0.00278637	SemiStandardNonPolar	mainlib
5-Hepten-3-one, 5-ethyl-4-methyl-	14.3	56.993	2827054	783290	2205767	C10H18O	74764-56-0	814	823	0.00153703	SemiStandardNonPolar	mainlib	1-Octen-3-ol	10.618	57.062	5304329	1150926	1896493	C8H16O	3391-86-4	893	893	0.00156803	SemiStandardNonPolar	mainlib	Heptane, 2,5,5-trimethyl-	12.864	43.069	472522	153962	153962	C10H22	1189-99-7	823	823	0.000816501	SemiStandardNonPolar	mainlib
Nonanal	14.447	41.047	4161215	1352238	11505174	C9H18O	124-19-6	889	889	0.0022624	SemiStandardNonPolar	mainlib	2,5-Octanedione	10.772	42.973	17879356	6113777	11533722	C8H14O2	3214-41-3	829	831	0.00528538	SemiStandardNonPolar	mainlib	Undecane, 3,7-dimethyl-	13.25	43.069	3096078	1013985	4106699	C13H28	17301-29-0	866	870	0.00534991	SemiStandardNonPolar	mainlib
2-Methylheptanoic acid	15.041	74.097	1011904	197088	313794	C8H16O2	1188-02-9	832	857	0.00055016	SemiStandardNonPolar	mainlib	Butanal, 2-ethyl-	10.846	42.973	17212566	3822302	11945048	C6H12O	97-96-1	825	865	0.00508827	SemiStandardNonPolar	mainlib	1-Octanol	13.495	41.042	1415828	359937	1344544	C8H18O	111-87-5	870	870	0.0024465	SemiStandardNonPolar	mainlib
2,6-Nonadienal, (E,Z)-	15.795	41.047	1743508	497582	1775522	C9H14O	557-48-2	848	854	0.000947924	SemiStandardNonPolar	mainlib	Decane, 2,2-dimethyl-	10.919	57.062	5553864	1745144	3430037	C12H26	17302-37-3	805	808	0.0016418	SemiStandardNonPolar	mainlib	2,4,6,8-Tetramethyl-1-undecene	13.73	69.06	597254	194809	194809	C15H30	59920-26-2	825	842	0.00103203	SemiStandardNonPolar	mainlib
trans-2-Nonenal	15.953	41.047	2156811	618602	4090195	C9H16O		899	899	0.00117263	SemiStandardNonPolar	mainlib	Furan, 2-pentyl-	11.007	81.094	8164080	2270318	5528343	C9H14O	3777-69-3	863	871	0.00241341	SemiStandardNonPolar	mainlib	2,4,6,8-Tetramethyl-1-undecene	13.854	43.069	480870	184439	184439	C15H30	59920-26-2	828	841	0.000830926	SemiStandardNonPolar	mainlib
Decanal	17.143	41.047	991605	346726	2719990	C10H20O	112-31-2	910	910	0.000539123	SemiStandardNonPolar	mainlib	3-Hexen-1-ol, acetate, (Z)-	11.53	42.973	19082613	4056511	11944234	C8H14O2	3681-71-8	910	910	0.00564108	SemiStandardNonPolar	mainlib	Decane, 2,4,6-trimethyl-	14.172	43.069	1852574	434506	949696	C13H28	62108-27-4	834	834	0.00320118	SemiStandardNonPolar	mainlib
													Acetic acid, hexyl ester	11.728	42.973	208392504	81163625	243677899	C8H16O2	142-92-7	911	911	0.0616037	SemiStandardNonPolar	mainlib	Octane, 6-ethyl-2-methyl-	14.32	43.069	780169	296874	296874	C11H24	62016-19-7	799	802	0.0013481	SemiStandardNonPolar	mainlib
													2-Hexen-1-ol, acetate, (Z)-	11.815	42.973	563284345	200112657	618376526	C8H14O2	56922-75-9	940	940	0.166515	SemiStandardNonPolar	mainlib	Heptane, 2,4-dimethyl-	14.39	71.08	4748928	954408	2026434	C9H20	2213-23-2	867	903	0.00820597	SemiStandardNonPolar	mainlib
													2-Octenal, (E)-	13.079	41.048	6247523	2279019	15713855	C8H14O	2548-87-0	878	878	0.00184685	SemiStandardNonPolar	mainlib	Nonanal	14.424	41.042	16060945	5154481	36936610	C9H18O	124-19-6	904	904	0.0277527	SemiStandardNonPolar	mainlib
													Octa-3,5-diene-2,7-dione, 4,5-dihydroxy-	13.089	84.948	754383	271807	663077	C8H10O4		803	904	0.000223006	SemiStandardNonPolar	mainlib	Undecane	14.541	43.069	3105977	944434	3935919	C11H24	1120-21-4	879	881	0.00536701	SemiStandardNonPolar	mainlib
													3(2H)-Furanone, 4-methoxy-2,5-dimethyl-	13.149	42.973	23036181	7611284	20751452	C7H10O3	4077-47-8	850	854	0.00680981	SemiStandardNonPolar	mainlib	Phenylethyl Alcohol	14.695	91.068	1557909	265470	265470	C8H10O	22258	910	915	0.00269201	SemiStandardNonPolar	mainlib
													Pentane, 3-ethyl-3-methyl-	13.247	42.973	2130827	699486	1671354	C8H18	1067-08-9	837	858	0.000629902	SemiStandardNonPolar	mainlib	2,6-Nonadienal, (E,Z)-	15.785	41.042	1265616	253181	253181	C9H14O	557-48-2	819	829	0.00218694	SemiStandardNonPolar	mainlib
													Phenol, 2-methoxy-	14.001	109.024	6376238	1691223	7120432	C7H8O2	32994	938	938	0.0018849	SemiStandardNonPolar	mainlib	trans-2-Nonenal	15.94	41.042	2457913	652073	2418161	C9H16O		907	908	0.00424718	SemiStandardNonPolar	mainlib
													Benzoic acid, methyl ester	14.162	105.045	8891570	2384240	7544812	C8H8O2	93-58-3	934	935	0.00262847	SemiStandardNonPolar	mainlib	Oxalic acid, isobutyl octyl ester	16.986	43.069	395224	135923	135923	C14H26O4		855	857	0.000682932	SemiStandardNonPolar	mainlib
													Linalool	14.306	41.048	11721681	4312234	39986748	C10H18O	78-70-6	911	911	0.00346509	SemiStandardNonPolar	mainlib	Decanal	17.13	41.042	1475644	462536	1448372	C10H20O	112-31-2	919	919	0.00254986	SemiStandardNonPolar	mainlib
													Nonanal	14.431	41.048	11177780	3869375	28332188	C9H18O	124-19-6	913	913	0.0033043	SemiStandardNonPolar	mainlib	2-Decenal, (Z)-	18.502	41.042	1200895	309495	1008328	C10H18O	2497-25-8	893	893	0.0020751	SemiStandardNonPolar	mainlib
													Octanoic acid, methyl ester	15.001	74.024	87639456	30777451	113793534	C9H18O2	111-11-5	914	915	0.0259074	SemiStandardNonPolar	mainlib	Heptane, 2,5,5-trimethyl-	18.797	57.066	279969	99632	99632	C10H22	1189-99-7	808	832	0.000483776	SemiStandardNonPolar	mainlib
													trans-2-Nonenal	15.94	41.048	2177699	706538	4759316	C9H16O		905	907	0.000643758	SemiStandardNonPolar	mainlib	Tridecane	18.938	43.069	2921541	1095435	4808246	C13H28	629-50-5	864	869	0.00504832	SemiStandardNonPolar	mainlib
													Naphthalene	16.57	128.071	1600002	293615	565663	C10H8	91-20-3	927	931	0.000472982	SemiStandardNonPolar	mainlib	Decane, 2,4-dimethyl-	19.136	43.069	571014	177805	177805	C12H26	2801-84-5	846	850	0.000986691	SemiStandardNonPolar	mainlib
													Methyl salicylate	16.862	120.002	8275651	2179356	9979017	C8H8O3	119-36-8	936	937	0.0024464	SemiStandardNonPolar	mainlib	Tridecane	19.394	43.069	973913	228756	228756	C13H28	629-50-5	871	874	0.00168289	SemiStandardNonPolar	mainlib
													Undecane, 2,8-dimethyl-	16.986	57.062	1312005	457415	2125335	C13H28	17301-25-6	846	850	0.000387847	SemiStandardNonPolar	mainlib	Tridecane	19.997	43.069	1322562	399336	1085074	C13H28	629-50-5	841	862	0.00228534	SemiStandardNonPolar	mainlib
													Decanal	17.13	41.048	1933772	664344	5421465	C10H20O	112-31-2	915	915	0.000571649	SemiStandardNonPolar	mainlib	Decane, 2-methyl-	21.614	57.066	1123482	418290	1248554	C11H24	6975-98-0	877	883	0.00194134	SemiStandardNonPolar	mainlib
													2-Decenal, (Z)-	18.505	41.048	1432341	398649	2847671	C10H18O	2497-25-8	853	853	0.00042342	SemiStandardNonPolar	mainlib	Heptane, 2,5,5-trimethyl-	23.69	57.066	396057	141286	141286	C10H22	1189-99-7	827	841	0.000684372	SemiStandardNonPolar	mainlib
													Undecane, 2,4-dimethyl-	19.394	57.062	7548335	2844221	15252009	C13H28	17312-80-0	889	889	0.00223139	SemiStandardNonPolar	mainlib	Pentanoic acid, 5-hydroxy-, 2,4-di-t-butylphenyl esters	23.965	190.994	433841	161610	161610	C19H30O3	166273-38-7	838	845	0.000749661	SemiStandardNonPolar	mainlib
													(E)-Hex-3-enyl (E)-2-methylbut-2-enoate	20.376	82.098	758506	262261	948124	C11H18O2		817	823	0.000224225	SemiStandardNonPolar	mainlib
													Decane, 2,9-dimethyl-	20.829	42.973	1452285	501020	1766946	C12H26	1002-17-1	837	846	0.000429315	SemiStandardNonPolar	mainlib
													Decane, 3,7-dimethyl-	21.111	57.062	1567901	598463	3277844	C12H26	17312-54-8	877	886	0.000463493	SemiStandardNonPolar	mainlib
													Dodecane	21.617	57.062	8972553	3479290	19022362	C12H26	112-40-3	871	874	0.00265241	SemiStandardNonPolar	mainlib
YZ4
cold													RT													heat
Component Name	Retention Time	Reference m/z	BP Area	BP Height	TIC	Formula (mol ion)	CAS No.	SI	RSI	Content (%)	Selected Column Type	Library Name	Component Name	Retention Time	Reference m/z	BP Area	BP Height	TIC	Formula (mol ion)	CAS No.	SI	RSI	Content (%)	Selected Column Type	Library Name	Component Name	Retention Time	Reference m/z	BP Area	BP Height	TIC	Formula (mol ion)	CAS No.	SI	RSI	Content (%)	Selected Column Type	Library Name
Acetone	1.516	43.044	106600499	50425655	79424160	C3H6O	67-64-1	931	934	0.0671465	SemiStandardNonPolar	mainlib	Ethanol	1.445	44.987	8137939	3827369	6108371	C2H6O	64-17-5	912	912	0.00181928	SemiStandardNonPolar	mainlib	Ethanol	1.439	45.034	86237829	39622361	68959368	C2H6O	64-17-5	835	835	0.106676	SemiStandardNonPolar	mainlib
Acetic acid, methyl ester	1.593	43.044	79223153	28228144	39050107	C3H6O2	79-20-9	939	941	0.0499018	SemiStandardNonPolar	mainlib	Acetic acid, methyl ester	1.579	43.02	848198011	364279654	509545753	C3H6O2	79-20-9	959	959	0.189619	SemiStandardNonPolar	mainlib	Acetic acid, methyl ester	1.58	43.027	84252706	33781995	48174853	C3H6O2	79-20-9	963	963	0.10422	SemiStandardNonPolar	mainlib
Ethyl Acetate	1.895	43.044	15194995	5796597	8498901	C4H8O2	141-78-6	837	837	0.00957116	SemiStandardNonPolar	mainlib	Methyl propionate	1.982	57.059	3383557	1302351	2289490	C4H8O2	554-12-1	914	914	0.000756413	SemiStandardNonPolar	mainlib	Acetic acid	1.737	43.027	19859593	4533438	10934440	C2H4O2	64-19-7	873	873	0.0245662	SemiStandardNonPolar	mainlib
Methane, diethoxy-	2.307	59.068	763340	158768	286863	C5H12O2	462-95-3	894	921	0.000480819	SemiStandardNonPolar	mainlib	Isopropyl acetate	2.186	43.02	8942140	3515996	5713332	C5H10O2	108-21-4	909	909	0.00199906	SemiStandardNonPolar	mainlib	Methyl glyoxal	1.885	43.027	19165673	5106511	6803231	C3H4O2	78-98-8	860	935	0.0237079	SemiStandardNonPolar	mainlib
Pentanal	2.492	44.047	11891233	4399089	14405127	C5H10O	110-62-3	879	906	0.00749016	SemiStandardNonPolar	mainlib	Benzene	2.213	78.053	662411	215387	464626	C6H6	71-43-2	866	922	0.000148086	SemiStandardNonPolar	mainlib	Methyl propionate	1.985	57.054	430313	139265	139265	C4H8O2	554-12-1	865	913	0.000532295	SemiStandardNonPolar	mainlib
Butanoic acid, methyl ester	2.794	43.044	2152672	736127	2984601	C5H10O2	623-42-7	945	951	0.00135594	SemiStandardNonPolar	mainlib	1-Penten-3-one	2.398	55.036	9140421	2992315	3999644	C5H8O	1629-58-9	809	809	0.00204339	SemiStandardNonPolar	mainlib	1-Penten-3-one	2.405	55.049	3854588	1177693	1177693	C5H8O	1629-58-9	860	860	0.00476811	SemiStandardNonPolar	mainlib
Toluene	3.501	91.067	8909136	2275507	5580079	C7H8	108-88-3	938	938	0.00561177	SemiStandardNonPolar	mainlib	Pentanal	2.492	44.045	16257985	6221019	22009332	C5H10O	110-62-3	884	909	0.00363456	SemiStandardNonPolar	mainlib	Pentanal	2.485	44.041	32372045	11444824	36632802	C5H10O	110-62-3	877	899	0.0400441	SemiStandardNonPolar	mainlib
Butanoic acid, 2-methyl-, methyl ester	3.696	88.065	1139019	287334	1322384	C6H12O2	868-57-5	824	824	0.000717455	SemiStandardNonPolar	mainlib	Butanoic acid, methyl ester	2.78	43.02	61853641	25405237	108295645	C5H10O2	623-42-7	954	956	0.0138277	SemiStandardNonPolar	mainlib	Oxetane, 2,4-dimethyl-, trans-	2.656	43.027	2007730	352242	560972	C5H10O	29424-94-0	806	819	0.00248355	SemiStandardNonPolar	mainlib
Hexanal	4.135	44.047	321451082	124651083	760785080	C6H12O	66-25-1	906	906	0.202478	SemiStandardNonPolar	mainlib	Pentyl glycolate	3.283	43.02	600465	228261	404501	C7H14O3	5426-43-7	819	871	0.000134237	SemiStandardNonPolar	mainlib	Butanoic acid, methyl ester	2.794	43.027	6176998	1919716	7159548	C5H10O2	623-42-7	938	941	0.00764092	SemiStandardNonPolar	mainlib
2-Hexenal	5.57	41.047	4838869	1040939	4941823	C6H10O	505-57-7	841	841	0.00304795	SemiStandardNonPolar	mainlib	Cyclopentanecarboxaldehyde	3.568	41.049	2742831	706521	1582763	C6H10O	872-53-7	819	819	0.000613175	SemiStandardNonPolar	mainlib	1-Butanol, 3-methyl-	2.934	55.049	15151340	4332841	22346233	C5H12O	123-51-3	924	924	0.0187421	SemiStandardNonPolar	mainlib
2-Hexenal	5.802	41.047	693769455	176123020	1106807856	C6H10O	505-57-7	938	938	0.436998	SemiStandardNonPolar	mainlib	1,3,5-Cycloheptatriene	3.665	91.065	6927558	1888188	3162848	C7H8	544-25-2	926	926	0.00154869	SemiStandardNonPolar	mainlib	1-Butanol, 2-methyl-, (S)-	2.988	41.044	12917239	3741363	10913047	C5H12O	1565-80-6	862	862	0.0159786	SemiStandardNonPolar	mainlib
Ethylbenzene	6.164	91.067	2901314	616242	1090374	C8H10	100-41-4	910	910	0.00182751	SemiStandardNonPolar	mainlib	Butanoic acid, 2-methyl-, methyl ester	3.689	57.059	26058949	9566050	49787127	C6H12O2	868-57-5	897	897	0.00582562	SemiStandardNonPolar	mainlib	1-Pentanol	3.474	42.059	15743191	4436812	15905062	C5H12O	71-41-0	886	886	0.0194743	SemiStandardNonPolar	mainlib
2-Hexenal	6.362	69.071	3838263	1376073	3752431	C6H10O	505-57-7	889	889	0.00241768	SemiStandardNonPolar	mainlib	1,3,5-Cycloheptatriene	4.148	91.065	1781389	776634	1402596	C7H8	544-25-2	899	958	0.000398239	SemiStandardNonPolar	mainlib	Toluene	3.501	91.071	152771005	36797779	89160208	C7H8	108-88-3	937	937	0.188977	SemiStandardNonPolar	mainlib
trans-2-Hexenol	6.379	56.972	26766680	7844154	18317374	C6H12O		830	851	0.01686	SemiStandardNonPolar	mainlib	Hexanal	4.162	44.045	418728453	160006394	981900814	C6H12O	66-25-1	908	908	0.093609	SemiStandardNonPolar	mainlib	Cyclobutene, 2-propenylidene-	4.148	91.071	2077601	719138	1080229	C7H8	52097-85-5	809	872	0.00256998	SemiStandardNonPolar	mainlib
Cyclopropane, propyl-	6.482	56.078	15733198	3627057	10592905	C6H12	2415-72-7	812	821	0.00991017	SemiStandardNonPolar	mainlib	2-Hexenal	5.607	41.049	5629796	1209540	6182196	C6H10O	505-57-7	848	849	0.00125857	SemiStandardNonPolar	mainlib	Hexanal	4.158	41.044	144933964	44049820	266162630	C6H12O	66-25-1	912	912	0.179283	SemiStandardNonPolar	mainlib
Ethylbenzene	7.391	91.067	2743276	526624	1323624	C8H10	100-41-4	850	854	0.00172796	SemiStandardNonPolar	mainlib	2-Hexenal	5.845	41.049	776285486	191762755	1221526089	C6H10O	505-57-7	950	950	0.173543	SemiStandardNonPolar	mainlib	Propanoic acid, 2-allyloxy-, ethyl ester	5.798	102.089	514426	194011	194011	C8H14O3	96692-31-8	881	929	0.000636343	SemiStandardNonPolar	mainlib
Heptanal	7.75	41.047	1375650	377898	2487807	C7H14O	111-71-7	843	843	0.000866507	SemiStandardNonPolar	mainlib	Ethylbenzene	6.201	91.065	5241588	1166995	2139629	C8H10	100-41-4	897	897	0.00117179	SemiStandardNonPolar	mainlib	2-Hexenal	5.818	41.044	81693291	15267776	90137796	C6H10O	505-57-7	924	924	0.101054	SemiStandardNonPolar	mainlib
Hexanoic acid, methyl ester	8.639	74.028	44204011	13152840	50759173	C7H14O2	106-70-7	922	924	0.0278436	SemiStandardNonPolar	mainlib	Methacrylic anhydride	6.405	69.054	7283276	2033750	2549863	C8H10O3	760-93-0	820	911	0.00162822	SemiStandardNonPolar	mainlib	Ethylbenzene	6.201	91.071	4659485	794491	1029485	C8H10	100-41-4	827	834	0.00576376	SemiStandardNonPolar	mainlib
2-Heptenal, (Z)-	9.749	41.047	10489613	2798042	17844276	C7H12O	57266-86-1	923	935	0.00660729	SemiStandardNonPolar	mainlib	Cyclopentene, 1-ethenyl-3-methylene-	6.506	91.065	11988812	2880142	13378007	C8H10	61142-07-2	840	857	0.00268016	SemiStandardNonPolar	mainlib	Octane, 4-methyl-	6.295	43.027	4573748	1112848	5134108	C9H20	2216-34-4	855	855	0.00565771	SemiStandardNonPolar	mainlib
1-Octen-3-one	10.54	55.045	14096877	3155819	9179574	C8H14O	4312-99-6	882	903	0.00887947	SemiStandardNonPolar	mainlib	Cyclopropane, propyl-	6.523	56.074	24247535	5550039	18291487	C6H12	2415-72-7	880	889	0.00542067	SemiStandardNonPolar	mainlib	o-Xylene	6.516	91.071	9011427	1537598	2763468	C8H10	95-47-6	922	937	0.0111471	SemiStandardNonPolar	mainlib
1-Octen-3-ol	10.594	56.972	4508646	1169095	2051561	C8H16O	3391-86-4	809	809	0.00283995	SemiStandardNonPolar	mainlib	1-Butanol, 3-methyl-, acetate	6.878	43.02	2919442	928099	1965060	C7H14O2	123-92-2	836	836	0.000652657	SemiStandardNonPolar	mainlib	3-Butenoic acid, ethyl ester	6.543	41.044	4837847	613338	1412502	C6H10O2	1617-18-1	801	801	0.0059844	SemiStandardNonPolar	mainlib
n-Caproic acid vinyl ester	10.758	43.044	7346743	2321294	3484982	C8H14O2	3050-69-9	828	828	0.00462763	SemiStandardNonPolar	mainlib	1-Butanol, 2-methyl-, acetate	6.962	43.02	13059349	3342288	7452022	C7H14O2	624-41-9	894	895	0.00291949	SemiStandardNonPolar	mainlib	p-Xylene	7.418	91.071	3097851	581261	829948	C8H10	106-42-3	845	848	0.00383203	SemiStandardNonPolar	mainlib
Phenol	10.802	94.056	8182631	1776605	4510265	C6H6O	108-95-2	902	902	0.00515415	SemiStandardNonPolar	mainlib	2-Heptanone	7.388	43.02	9802812	2044196	3916278	C7H14O	110-43-0	819	831	0.00219147	SemiStandardNonPolar	mainlib	Heptanal	7.77	41.044	4782218	1066679	5963106	C7H14O	111-71-7	921	921	0.00591558	SemiStandardNonPolar	mainlib
5-Hepten-2-one, 6-methyl-	10.842	43.044	7309661	1676573	5172514	C8H14O	110-93-0	842	846	0.00460427	SemiStandardNonPolar	mainlib	Heptanal	7.77	41.049	5418462	1490633	9625658	C7H14O	111-71-7	898	898	0.00121133	SemiStandardNonPolar	mainlib	Hexanoic acid, methyl ester	8.696	74.055	4533672	1054420	4225513	C7H14O2	106-70-7	870	876	0.00560813	SemiStandardNonPolar	mainlib
Furan, 2-pentyl-	10.993	81.069	3123245	794106	1471026	C9H14O	3777-69-3	825	825	0.0019673	SemiStandardNonPolar	mainlib	Hexanoic acid, methyl ester	8.662	74.025	743661624	264645107	949360557	C7H14O2	106-70-7	942	942	0.16625	SemiStandardNonPolar	mainlib	2-Heptenal, (Z)-	9.799	41.044	3752985	580552	1415345	C7H12O	57266-86-1	824	828	0.00464243	SemiStandardNonPolar	mainlib
Octanal	11.362	41.047	1525949	501626	3275685	C8H16O	124-13-0	814	814	0.000961178	SemiStandardNonPolar	mainlib	2-Heptenal, (Z)-	9.786	41.049	5141050	1418912	8393693	C7H12O	57266-86-1	907	914	0.00114931	SemiStandardNonPolar	mainlib	1-Heptanol	10.346	70.098	235963	72115	72115	C7H16O	111-70-6	815	817	0.000291885	SemiStandardNonPolar	mainlib
Acetic acid, hexyl ester	11.721	43.044	29981040	11562842	33987020	C8H16O2	142-92-7	909	909	0.0188847	SemiStandardNonPolar	mainlib	n-Caproic acid vinyl ester	10.772	43.02	17309335	5937613	12336017	C8H14O2	3050-69-9	859	860	0.0038696	SemiStandardNonPolar	mainlib	1-Octen-3-ol	10.611	57.054	4328708	1148716	1810362	C8H16O	3391-86-4	804	804	0.00535459	SemiStandardNonPolar	mainlib
2-Hexen-1-ol, acetate, (Z)-	11.801	43.044	83625847	27806425	89838304	C8H14O2	56922-75-9	913	913	0.052675	SemiStandardNonPolar	mainlib	Heptane, 4-ethyl-2,2,6,6-tetramethyl-	10.919	57.059	13178537	4317673	9222752	C13H28	62108-31-0	807	809	0.00294613	SemiStandardNonPolar	mainlib	n-Caproic acid vinyl ester	10.768	43.027	12988450	4461836	7435322	C8H14O2	3050-69-9	826	826	0.0160667	SemiStandardNonPolar	mainlib
Cyclobutane, 1,2-bis(1-methylethenyl)-, trans-	12.17	67.069	473439	131887	619687	C10H16	19465-02-2	837	837	0.000298214	SemiStandardNonPolar	mainlib	Furan, 2-pentyl-	11.006	81.102	7902036	2237987	5167397	C9H14O	3777-69-3	887	895	0.00176654	SemiStandardNonPolar	mainlib	5-Hepten-2-one, 6-methyl-	10.856	43.027	9508032	1987348	4503812	C8H14O	110-93-0	819	823	0.0117614	SemiStandardNonPolar	mainlib
2-Propyl-1-pentanol	12.217	56.972	3724842	1056436	3966985	C8H18O	58175-57-8	898	898	0.00234624	SemiStandardNonPolar	mainlib	3-Hexen-1-ol, acetate, (E)-	11.529	43.02	17281958	4636539	14085667	C8H14O2	3681-82-1	939	939	0.00386348	SemiStandardNonPolar	mainlib	Propene	11.748	41.044	352644	108527	108527	C3H6	115-07-1	874	981	0.000436219	SemiStandardNonPolar	mainlib
2-Octenal, (E)-	13.072	41.047	8382790	2381218	17085527	C8H14O	2548-87-0	878	878	0.00528023	SemiStandardNonPolar	mainlib	2,4-Dimethyl 1,4-pentadiene	11.623	81.102	1758926	430222	615056	C7H12	4161-65-3	845	910	0.000393217	SemiStandardNonPolar	mainlib	2-Hexen-1-ol, acetate	11.838	43.027	4223337	971517	1564811	C8H14O2	10094-40-3	852	871	0.00522425	SemiStandardNonPolar	mainlib
Phenol, 2-methoxy-	14.129	109.096	1233027	326648	998132	C7H8O2	32994	860	860	0.00077667	SemiStandardNonPolar	mainlib	Acetic acid, hexyl ester	11.727	43.02	239329112	92027460	278308235	C8H16O2	142-92-7	906	906	0.0535033	SemiStandardNonPolar	mainlib	Heptane, 3,3,4-trimethyl-	12.009	43.027	878767	262128	262128	C10H22	20278-87-9	844	871	0.00108703	SemiStandardNonPolar	mainlib
5-Hepten-3-one, 5-ethyl-4-methyl-	14.296	56.972	12887297	3537680	15885656	C10H18O	74764-56-0	863	874	0.00811757	SemiStandardNonPolar	mainlib	2-Hexen-1-ol, acetate, (Z)-	11.818	43.02	750929468	276462942	864250236	C8H14O2	56922-75-9	943	943	0.167874	SemiStandardNonPolar	mainlib	1-Hexanol, 2-ethyl-	12.22	57.054	2085539	701626	1612931	C8H18O	104-76-7	888	896	0.0025798	SemiStandardNonPolar	mainlib
Nonanal	14.437	56.972	8927246	2534642	17970625	C9H18O	124-19-6	903	903	0.00562317	SemiStandardNonPolar	mainlib	Heptanoic acid, methyl ester	12.083	74.025	11602186	3574837	15417170	C8H16O2	106-73-0	886	886	0.00259373	SemiStandardNonPolar	mainlib	Benzyl alcohol	12.345	79.081	4573421	842817	2639402	C7H8O	100-51-6	901	902	0.0056573	SemiStandardNonPolar	mainlib
Propanoic acid, hexyl ester	14.498	56.972	9589171	2687735	9014607	C9H18O2	2445-76-3	889	889	0.00604011	SemiStandardNonPolar	mainlib	2-Octenal, (E)-	13.082	41.049	4133602	1682824	12154896	C8H14O	2548-87-0	857	857	0.000924089	SemiStandardNonPolar	mainlib	Heptane, 2,5,5-trimethyl-	12.861	71.085	414341	133069	133069	C10H22	1189-99-7	854	857	0.000512538	SemiStandardNonPolar	mainlib
Octanoic acid, methyl ester	15.007	74.028	23143749	7654838	27145616	C9H18O2	111-11-5	905	916	0.014578	SemiStandardNonPolar	mainlib	3(2H)-Furanone, 4-methoxy-2,5-dimethyl-	13.146	43.02	48565232	15993331	52354472	C7H10O3	4077-47-8	916	924	0.010857	SemiStandardNonPolar	mainlib	Undecane, 5,7-dimethyl-	13.25	43.027	3390448	1097454	4493580	C13H28	17312-83-3	868	875	0.00419397	SemiStandardNonPolar	mainlib
trans-2-Nonenal	15.943	41.047	2205616	700929	5288230	C9H16O		885	888	0.00138929	SemiStandardNonPolar	mainlib	Pentane, 3-ethyl-3-methyl-	13.253	57.059	590561	182981	410419	C8H18	1067-08-9	876	884	0.000132023	SemiStandardNonPolar	mainlib	Cyclopropane, pentyl-	13.495	41.044	1439519	338368	1069284	C8H16	2511-91-3	835	848	0.00178068	SemiStandardNonPolar	mainlib
Decanal	17.137	41.047	1066471	356737	3533388	C10H20O	112-31-2	882	883	0.000671758	SemiStandardNonPolar	mainlib	Phenol, 2-methoxy-	14.004	109.034	3778640	945939	3733995	C7H8O2	32994	923	923	0.000844736	SemiStandardNonPolar	mainlib	1-Octanol, 3,7-dimethyl-, (S)-	13.726	43.027	846771	266838	720670	C10H22O	68680-98-8	820	826	0.00104745	SemiStandardNonPolar	mainlib
5,9-Undecadien-2-one, 6,10-dimethyl-, (E)-	22.761	43.044	2261715	776195	2391215	C13H22O	3796-70-1	803	803	0.00142463	SemiStandardNonPolar	mainlib	Phenol, 2-methoxy-	14.145	109.034	850512	174686	523985	C7H8O2	32994	865	865	0.000190137	SemiStandardNonPolar	mainlib	Tetrahydrogeranyl formate	13.85	43.027	801672	291840	772350	C11H22O2		810	814	0.000991665	SemiStandardNonPolar	mainlib
													Benzoic acid, methyl ester	14.162	105.029	10024678	2611254	8252304	C8H8O2	93-58-3	908	908	0.00224107	SemiStandardNonPolar	mainlib	Octane, 2,4,6-trimethyl-	14.172	43.027	2107118	464155	975981	C11H24	62016-37-9	833	837	0.0026065	SemiStandardNonPolar	mainlib
													Linalool	14.306	41.049	16704993	6166514	57382987	C10H18O	78-70-6	910	910	0.00373449	SemiStandardNonPolar	mainlib	Undecane, 4,7-dimethyl-	14.323	43.027	1182343	407392	904207	C13H28	17301-32-5	811	858	0.00146255	SemiStandardNonPolar	mainlib
													Nonanal	14.43	41.049	9507911	3216248	22676910	C9H18O	124-19-6	901	901	0.00212555	SemiStandardNonPolar	mainlib	3-Ethyl-3-methylheptane	14.384	71.085	3814765	845605	1925665	C10H22	17302-01-1	858	868	0.00471885	SemiStandardNonPolar	mainlib
													4-Octenoic acid, methyl ester	14.772	74.025	2377823	807929	6359716	C9H16O2	1732-00-9	853	864	0.000531575	SemiStandardNonPolar	mainlib	Nonanal	14.427	41.044	10141556	3013945	21022650	C9H18O	124-19-6	901	901	0.0125451	SemiStandardNonPolar	mainlib
													Octanoic acid, methyl ester	15	74.025	278559333	106531832	378920569	C9H18O2	111-11-5	906	907	0.0622735	SemiStandardNonPolar	mainlib	Decane, 2,3,5,8-tetramethyl-	14.541	43.027	3691681	998579	3883949	C14H30	192823-15-7	877	877	0.00456659	SemiStandardNonPolar	mainlib
													trans-2-Nonenal	15.95	41.049	1099000	372214	2471092	C9H16O		876	878	0.000245687	SemiStandardNonPolar	mainlib	Phenylethyl Alcohol	14.672	91.071	6421598	1264166	2429816	C8H10O	22258	940	947	0.00794349	SemiStandardNonPolar	mainlib
													Cyclohexanol, 1-methyl-4-(1-methylethyl)-	16.298	71.096	1088653	391565	3170788	C10H20O	21129-27-1	860	862	0.000243374	SemiStandardNonPolar	mainlib	Heptane, 3,3,4-trimethyl-	14.732	43.027	1561197	354259	354259	C10H22	20278-87-9	811	849	0.00193119	SemiStandardNonPolar	mainlib
													Methyl salicylate	16.868	119.904	3887545	910080	5592770	C8H8O3	119-36-8	800	836	0.000869082	SemiStandardNonPolar	mainlib	trans-2-Nonenal	15.946	41.044	606976	184846	184846	C9H16O		803	803	0.000750827	SemiStandardNonPolar	mainlib
													Decanal	17.133	41.049	983566	346706	2614575	C10H20O	112-31-2	876	876	0.000219882	SemiStandardNonPolar	mainlib	3-Cyclohexene-1-methanol, .alpha.,.alpha.,4-trimethyl-, (R)-	16.771	59.026	280511	82161	82161	C10H18O	7785-53-7	799	799	0.000346991	SemiStandardNonPolar	mainlib
													Benzaldehyde, 2,4-dimethyl-	17.398	133.001	620771	121435	603997	C9H10O	15764-16-6	824	824	0.000138777	SemiStandardNonPolar	mainlib	Methyl salicylate	16.865	119.92	2339835	458231	1084395	C8H8O3	119-36-8	883	883	0.00289437	SemiStandardNonPolar	mainlib
													2-Decenal, (Z)-	18.505	41.049	1612706	515039	4008523	C10H18O	2497-25-8	915	918	0.000360529	SemiStandardNonPolar	mainlib	Decane, 2,5,9-trimethyl-	16.986	57.054	415922	139495	139495	C13H28	62108-22-9	849	849	0.000514494	SemiStandardNonPolar	mainlib
													Decane, 3,7-dimethyl-	19.397	57.059	1250655	429629	1757058	C12H26	17312-54-8	814	824	0.000279591	SemiStandardNonPolar	mainlib	2-Decen-1-ol, (E)-	17.127	41.044	1492920	483065	1468965	C10H20O	18409-18-2	845	846	0.00184674	SemiStandardNonPolar	mainlib
													Decanoic acid, methyl ester	19.957	74.025	2741627	1002463	3398251	C11H22O2	110-42-9	898	898	0.000612906	SemiStandardNonPolar	mainlib	Benzaldehyde, 2,4-dimethyl-	17.402	133.004	546074	91711	91711	C9H10O	15764-16-6	835	860	0.000675491	SemiStandardNonPolar	mainlib
													Undecane, 4,7-dimethyl-	21.62	57.059	1398992	533470	2559161	C13H28	17301-32-5	860	871	0.000312752	SemiStandardNonPolar	mainlib	2-Decenal, (Z)-	18.502	41.044	1169956	300961	534819	C10H18O	2497-25-8	850	851	0.00144723	SemiStandardNonPolar	mainlib
																										Undecane, 3,7-dimethyl-	18.934	43.027	2306367	845490	3489295	C13H28	17301-29-0	862	873	0.00285297	SemiStandardNonPolar	mainlib
																										Decane, 3,7-dimethyl-	19.39	43.027	1382113	389980	1197886	C12H26	17312-54-8	842	849	0.00170967	SemiStandardNonPolar	mainlib
																										Undecane, 4,7-dimethyl-	19.997	43.027	1067966	295669	816128	C13H28	17301-32-5	864	864	0.00132107	SemiStandardNonPolar	mainlib
																										Heptane, 2,5,5-trimethyl-	20.205	71.085	367912	94551	94551	C10H22	1189-99-7	820	827	0.000455106	SemiStandardNonPolar	mainlib
																										Benzoic acid, 2-methoxy-, methyl ester	20.319	135.025	296449	82991	82991	C9H10O3	606-45-1	804	804	0.000366706	SemiStandardNonPolar	mainlib
																										Tetradecane	21.61	57.054	1740413	637731	2469754	C14H30	629-59-4	863	863	0.00215288	SemiStandardNonPolar	mainlib
YZ5
cold													RT													heat
Component Name	Retention Time	Reference m/z	BP Area	BP Height	TIC	Formula (mol ion)	CAS No.	SI	RSI	Content (%)	Selected Column Type	Library Name	Component Name	Retention Time	Reference m/z	BP Area	BP Height	TIC	Formula (mol ion)	CAS No.	SI	RSI	Content (%)	Selected Column Type	Library Name	Component Name	Retention Time	Reference m/z	BP Area	BP Height	TIC	Formula (mol ion)	CAS No.	SI	RSI	Content (%)	Selected Column Type	Library Name
Ethanol	1.466	45.06	11043991	4356214	7045431	C2H6O	64-17-5	916	916	0.00815099	SemiStandardNonPolar	mainlib	Ethanedioic acid, dibutyl ester	1.486	41.045	469908	203025	366051	C10H18O4	2050-60-4	799	823	0.000109583	SemiStandardNonPolar	mainlib	Ethanol	1.442	45.042	105709643	49528970	85041708	C2H6O	64-17-5	851	851	0.104595	SemiStandardNonPolar	mainlib
Acetone	1.526	43.026	92078153	41987233	67182492	C3H6O	67-64-1	914	917	0.067958	SemiStandardNonPolar	mainlib	Acetic acid, methyl ester	1.6	43.023	642530839	271228557	382029652	C3H6O2	79-20-9	931	931	0.149839	SemiStandardNonPolar	mainlib	Acetic acid, methyl ester	1.583	43.025	74591823	29796510	43287308	C3H6O2	79-20-9	916	918	0.073805	SemiStandardNonPolar	mainlib
Ethyl Acetate	1.908	43.026	13616386	5109837	7507047	C4H8O2	141-78-6	869	869	0.0100495	SemiStandardNonPolar	mainlib	Methyl propionate	2.002	57.057	2845481	1098353	2001828	C4H8O2	554-12-1	902	902	0.000663568	SemiStandardNonPolar	mainlib	Methane, diethoxy-	2.301	59.008	617965	240549	240549	C5H12O2	462-95-3	866	890	0.000611447	SemiStandardNonPolar	mainlib
Methane, diethoxy-	2.331	59.063	490160	133537	257508	C5H12O2	462-95-3	910	910	0.000361761	SemiStandardNonPolar	mainlib	Isopropyl acetate	2.207	43.023	7004582	2876409	4806167	C5H10O2	108-21-4	915	915	0.00163347	SemiStandardNonPolar	mainlib	Propanoic acid, anhydride	2.354	57.07	3002702	860867	860867	C6H10O3	123-62-6	805	838	0.00297103	SemiStandardNonPolar	mainlib
1-Penten-3-one	2.421	55.042	11462604	3632504	5223594	C5H8O	1629-58-9	815	842	0.00845995	SemiStandardNonPolar	mainlib	Benzene	2.233	78.07	1071942	386231	869541	C6H6	71-43-2	846	917	0.000249977	SemiStandardNonPolar	mainlib	1-Penten-3-one	2.398	55.076	9516924	3121108	3963954	C5H8O	1629-58-9	838	838	0.00941654	SemiStandardNonPolar	mainlib
Propargyl alcohol	2.505	55.042	4307873	1291583	1382330	C3H4O	107-19-7	882	966	0.00317941	SemiStandardNonPolar	mainlib	1-Penten-3-one	2.418	55.046	9273623	3108462	4058941	C5H8O	1629-58-9	811	811	0.00216261	SemiStandardNonPolar	mainlib	Pentanal	2.485	44.041	30824229	11933089	39814665	C5H10O	110-62-3	869	891	0.0304991	SemiStandardNonPolar	mainlib
Pentanal	2.519	44.037	7582095	2662242	8741018	C5H10O	110-62-3	859	888	0.00559595	SemiStandardNonPolar	mainlib	Pentanal	2.508	44.04	24256015	9631397	31919090	C5H10O	110-62-3	818	845	0.00565651	SemiStandardNonPolar	mainlib	2-Ethyltetrahydrofuran	2.498	71.08	1152713	338163	338163	C6H12O		856	908	0.00114055	SemiStandardNonPolar	mainlib
Furan, 2-ethyl-	2.576	81.089	658287	192477	281480	C6H8O	3208-16-0	847	847	0.000485847	SemiStandardNonPolar	mainlib	Furan, 2-ethyl-	2.569	81.099	1106576	326280	620678	C6H8O	3208-16-0	855	855	0.000258054	SemiStandardNonPolar	mainlib	Furan, 2-ethyl-	2.545	81.067	1425703	409614	409614	C6H8O	3208-16-0	869	901	0.00141066	SemiStandardNonPolar	mainlib
Toluene	3.538	91.068	9400137	2128673	5289128	C7H8	108-88-3	952	953	0.00693775	SemiStandardNonPolar	mainlib	Butanoic acid, methyl ester	2.8	43.023	47322137	19352605	80689494	C5H10O2	623-42-7	962	962	0.0110355	SemiStandardNonPolar	mainlib	Butanoic acid, methyl ester	2.794	74.038	3614198	1020043	3890709	C5H10O2	623-42-7	799	799	0.00357608	SemiStandardNonPolar	mainlib
1,3,5-Cycloheptatriene	4.175	91.068	378973	154101	245611	C7H8	544-25-2	918	973	0.0002797	SemiStandardNonPolar	mainlib	1-Pentanol	3.515	41.045	4398589	1700667	6002962	C5H12O	71-41-0	816	816	0.00102575	SemiStandardNonPolar	mainlib	1-Butanol, 3-methyl-	2.934	55.076	13124375	4760451	20517500	C5H12O	123-51-3	856	857	0.0129859	SemiStandardNonPolar	mainlib
Hexanal	4.185	44.037	285723468	108637016	665771269	C6H12O	66-25-1	898	898	0.210877	SemiStandardNonPolar	mainlib	Toluene	3.521	91.059	170153805	57929503	143286390	C7H8	108-88-3	935	936	0.0396799	SemiStandardNonPolar	mainlib	1-Butanol, 2-methyl-	2.988	41.042	14250031	4228520	12410977	C5H12O	137-32-6	863	863	0.0140997	SemiStandardNonPolar	mainlib
2-Hexenal	5.647	41.049	3727924	778786	3523055	C6H10O	505-57-7	831	831	0.00275138	SemiStandardNonPolar	mainlib	Toluene	3.686	91.059	5144038	1580870	2874500	C7H8	108-88-3	925	926	0.00119959	SemiStandardNonPolar	mainlib	1-Pentanol	3.484	41.042	7821339	2733735	10402584	C5H12O	71-41-0	885	885	0.00773884	SemiStandardNonPolar	mainlib
2-Hexenal	5.869	41.049	607269725	156134027	996244060	C6H10O	505-57-7	949	949	0.448194	SemiStandardNonPolar	mainlib	Butanoic acid, 2-methyl-, methyl ester	3.709	57.057	19806510	7038530	36433755	C6H12O2	868-57-5	900	900	0.00461889	SemiStandardNonPolar	mainlib	Toluene	3.498	91.057	303682160	87597536	212014411	C7H8	108-88-3	939	940	0.300479	SemiStandardNonPolar	mainlib
Ethylbenzene	6.234	91.068	2444248	502867	877298	C8H10	100-41-4	825	826	0.00180397	SemiStandardNonPolar	mainlib	1,3,5-Cycloheptatriene	4.165	91.059	1540498	716884	1311950	C7H8	544-25-2	884	949	0.000359245	SemiStandardNonPolar	mainlib	Cyclopentanecarboxaldehyde	3.558	41.042	8347781	2023630	3891936	C6H10O	872-53-7	843	857	0.00825973	SemiStandardNonPolar	mainlib
trans-2-Hexenol	6.446	56.981	31699228	9247995	34691138	C6H12O		866	882	0.0233955	SemiStandardNonPolar	mainlib	Hexanal	4.179	44.04	476973435	183401842	1122086952	C6H12O	66-25-1	909	909	0.11123	SemiStandardNonPolar	mainlib	Butanoic acid, 2-methyl-, methyl ester	3.696	41.042	1928335	438479	1077058	C6H12O2	868-57-5	851	851	0.001908	SemiStandardNonPolar	mainlib
Cyclopropane, propyl-	6.553	56.08	18916055	4204975	13729830	C6H12	2415-72-7	872	873	0.0139609	SemiStandardNonPolar	mainlib	2-Hexenal, (E)-	5.624	41.045	6135356	1354077	7398359	C6H10O	6728-26-3	874	876	0.00143077	SemiStandardNonPolar	mainlib	Spiro[2,4]hepta-4,6-diene	4.148	91.057	2180681	989865	2286289	C7H8	765-46-8	843	862	0.00215768	SemiStandardNonPolar	mainlib
p-Xylene	7.452	91.068	2607970	476463	979851	C8H10	106-42-3	844	844	0.00192481	SemiStandardNonPolar	mainlib	2-Hexenal	5.865	41.045	833832774	202932251	1310259141	C6H10O	505-57-7	947	948	0.19445	SemiStandardNonPolar	mainlib	Hexanal	4.158	41.042	147137975	45937042	274675445	C6H12O	66-25-1	905	905	0.145586	SemiStandardNonPolar	mainlib
2-Heptenal, (Z)-	9.803	41.049	5711691	1493764	9401230	C7H12O	57266-86-1	923	936	0.0042155	SemiStandardNonPolar	mainlib	Ethylbenzene	6.218	91.059	6310679	1419313	3172019	C8H10	100-41-4	899	901	0.00147165	SemiStandardNonPolar	mainlib	2,4-Dimethyl-1-heptene	5.426	43.025	1890782	432119	710604	C9H18	19549-87-2	817	851	0.00187084	SemiStandardNonPolar	mainlib
2,5-Hexanedione	10.802	43.026	3529067	1117477	1544102	C6H10O2	110-13-4	822	824	0.00260462	SemiStandardNonPolar	mainlib	1-Pentanol, 4-methyl-	6.539	56.068	21972318	4998171	12690161	C6H14O	626-89-1	845	845	0.00512396	SemiStandardNonPolar	mainlib	2-Hexenal	5.839	41.042	19004817	4038821	22895535	C6H10O	505-57-7	906	907	0.0188044	SemiStandardNonPolar	mainlib
Phenol	10.866	94.117	4889749	1150061	3162509	C6H6O	108-95-2	851	873	0.00360887	SemiStandardNonPolar	mainlib	1-Butanol, 2-methyl-, acetate	6.982	43.023	9425357	2346508	5908086	C7H14O2	624-41-9	893	895	0.002198	SemiStandardNonPolar	mainlib	Ethylbenzene	6.201	91.057	6638628	1158027	1518455	C8H10	100-41-4	915	921	0.0065686	SemiStandardNonPolar	mainlib
Acetic acid, hexyl ester	11.764	43.026	5087731	1906276	5170702	C8H16O2	142-92-7	861	861	0.00375499	SemiStandardNonPolar	mainlib	Heptanal	7.784	41.045	5900448	1590208	11101344	C7H14O	111-71-7	923	923	0.00137599	SemiStandardNonPolar	mainlib	Hexane, 3-ethyl-	6.298	43.025	2408078	573898	801919	C8H18	619-99-8	862	863	0.00238268	SemiStandardNonPolar	mainlib
2-Hexen-1-ol, acetate, (Z)-	11.842	43.026	19513135	5932372	19176974	C8H14O2	56922-75-9	902	902	0.0144016	SemiStandardNonPolar	mainlib	Hexanoic acid, methyl ester	8.669	74.033	513015782	180181748	650825640	C7H14O2	106-70-7	942	943	0.119636	SemiStandardNonPolar	mainlib	o-Xylene	6.513	91.057	12511181	2523466	4974170	C8H10	95-47-6	930	932	0.0123792	SemiStandardNonPolar	mainlib
Cyclohexene, 1-methyl-5-(1-methylethenyl)-	12.194	93.094	527415	124486	727118	C10H16	13898-73-2	801	801	0.000389257	SemiStandardNonPolar	mainlib	2-Heptenal, (Z)-	9.789	41.045	6773542	1853524	11845668	C7H12O	57266-86-1	925	932	0.00157959	SemiStandardNonPolar	mainlib	p-Xylene	7.411	91.057	5310646	1120680	1833817	C8H10	106-42-3	888	888	0.00525463	SemiStandardNonPolar	mainlib
1-Hexanol, 2-ethyl-	12.247	56.981	2188330	629702	2313552	C8H18O	104-76-7	855	875	0.00161509	SemiStandardNonPolar	mainlib	Ethanone, 2,2-dihydroxy-1-phenyl-	9.917	77.053	3336619	402217	1196607	C8H8O3	1075-06-5	864	864	0.000778101	SemiStandardNonPolar	mainlib	Heptanal	7.753	41.042	13339384	3358909	23550910	C7H14O	111-71-7	917	917	0.0131987	SemiStandardNonPolar	mainlib
2-Octenal, (E)-	13.102	41.049	4635104	1268527	8945137	C8H14O	2548-87-0	863	863	0.00342093	SemiStandardNonPolar	mainlib	Butane, 2-methyl-	10.627	57.057	3988111	1032123	1409295	C5H12	78-78-4	829	926	0.000930029	SemiStandardNonPolar	mainlib	Bicyclo[3.1.1]hept-2-ene, 3,6,6-trimethyl-	8.941	93.107	468074	144904	144904	C10H16	4889-83-2	865	865	0.000463137	SemiStandardNonPolar	mainlib
2-Oxetanone, 4-methylene-	14.072	42.066	169040837	76729544	141935591	C4H4O2	674-82-8	879	907	0.12476	SemiStandardNonPolar	mainlib	n-Caproic acid vinyl ester	10.775	43.023	25270232	9390534	20190810	C8H14O2	3050-69-9	869	877	0.00589303	SemiStandardNonPolar	mainlib	2-Heptenal, (Z)-	9.766	41.042	17701587	3688122	21672754	C7H12O	57266-86-1	932	937	0.0175149	SemiStandardNonPolar	mainlib
Phenol, 2-methoxy-	14.166	109.121	1068604	301419	926980	C7H8O2	32994	893	893	0.00078868	SemiStandardNonPolar	mainlib	Butanoic acid	10.788	60.066	4350230	639471	1027603	C4H8O2	107-92-6	822	839	0.00101448	SemiStandardNonPolar	mainlib	Benzaldehyde	9.893	77.059	3276820	473934	1537769	C7H6O	100-52-7	932	932	0.00324226	SemiStandardNonPolar	mainlib
5-Hepten-3-one, 5-ethyl-4-methyl-	14.316	56.981	13460305	3853253	15475329	C10H18O	74764-56-0	868	881	0.00993434	SemiStandardNonPolar	mainlib	Heptane, 4-ethyl-2,2,6,6-tetramethyl-	10.923	57.057	17815834	5915351	12732319	C13H28	62108-31-0	860	879	0.00415466	SemiStandardNonPolar	mainlib	1-Pentene, 4-methyl-	10.594	43.025	5506384	1449092	3953793	C6H12	691-37-2	804	808	0.0054483	SemiStandardNonPolar	mainlib
Nonanal	14.457	56.981	8454563	2532181	19364499	C9H18O	124-19-6	895	896	0.00623987	SemiStandardNonPolar	mainlib	Furan, 2-pentyl-	11.013	81.099	7276445	2164860	4797051	C9H14O	3777-69-3	836	841	0.00169687	SemiStandardNonPolar	mainlib	1-Octen-3-ol	10.601	57.07	15160942	3931070	6311446	C8H16O	3391-86-4	828	828	0.015001	SemiStandardNonPolar	mainlib
Propanoic acid, hexyl ester	14.514	56.981	9350485	3232989	12256941	C9H18O2	2445-76-3	887	887	0.0069011	SemiStandardNonPolar	mainlib	Hexanoic acid, ethyl ester	11.308	88.074	2340089	594578	3163748	C8H16O2	123-66-0	802	802	0.00054571	SemiStandardNonPolar	mainlib	n-Caproic acid vinyl ester	10.768	43.025	11854550	4089527	6790295	C8H14O2	3050-69-9	846	852	0.0117295	SemiStandardNonPolar	mainlib
Bicyclo[2.2.1]heptan-2-one, 1,7,7-trimethyl-, (1S)-	15.554	95.062	493353	176276	783955	C10H16O	464-48-2	803	803	0.000364118	SemiStandardNonPolar	mainlib	3-Hexen-1-ol, acetate, (Z)-	11.533	43.023	26701195	6206054	18767737	C8H14O2	3681-71-8	939	939	0.00622673	SemiStandardNonPolar	mainlib	5-Hepten-2-one, 6-methyl-	10.849	43.025	13018576	3286808	10740115	C8H14O	110-93-0	889	896	0.0128813	SemiStandardNonPolar	mainlib
2,6-Nonadienal, (E,Z)-	15.799	41.049	1787081	471480	1683262	C9H14O	557-48-2	845	846	0.00131895	SemiStandardNonPolar	mainlib	Acetic acid, hexyl ester	11.734	43.023	283636769	110067332	327985665	C8H16O2	142-92-7	900	900	0.0661442	SemiStandardNonPolar	mainlib	Decane, 2,2-dimethyl-	10.913	57.07	5630690	1705895	2431653	C12H26	17302-37-3	892	892	0.0055713	SemiStandardNonPolar	mainlib
trans-2-Nonenal	15.956	41.049	1781777	556316	4081887	C9H16O		889	895	0.00131504	SemiStandardNonPolar	mainlib	2-Hexen-1-ol, acetate, (Z)-	11.825	43.023	792131356	290770483	901128819	C8H14O2	56922-75-9	946	946	0.184725	SemiStandardNonPolar	mainlib	Furan, 2-pentyl-	11.01	81.067	2921273	743968	743968	C9H14O	3777-69-3	824	831	0.00289046	SemiStandardNonPolar	mainlib
													Heptanoic acid, methyl ester	12.083	43.023	13112037	2809909	11318304	C8H16O2	106-73-0	802	803	0.00305773	SemiStandardNonPolar	mainlib	2,4-Heptadienal, (E,E)-	11.164	81.067	6792078	1233039	2403136	C7H10O	881395	841	844	0.00672044	SemiStandardNonPolar	mainlib
													1-Hexanol, 2-ethyl-	12.237	57.057	1180238	395556	1722922	C8H18O	104-76-7	812	816	0.000275232	SemiStandardNonPolar	mainlib	1-Hexanol, 2-ethyl-	12.214	57.07	4707645	1570440	5018075	C8H18O	104-76-7	910	923	0.00465799	SemiStandardNonPolar	mainlib
													2-Octenal, (E)-	13.082	41.045	5181313	1929857	14146964	C8H14O	2548-87-0	870	870	0.00120828	SemiStandardNonPolar	mainlib	Benzyl alcohol	12.331	79.079	13440947	2977050	13098958	C7H8O	100-51-6	919	921	0.0132992	SemiStandardNonPolar	mainlib
													3(2H)-Furanone, 4-methoxy-2,5-dimethyl-	13.153	43.023	26659380	8437008	29528425	C7H10O3	4077-47-8	914	920	0.00621698	SemiStandardNonPolar	mainlib	Benzeneacetaldehyde	12.636	91.057	2535144	568907	568907	C8H8O	122-78-1	889	889	0.0025084	SemiStandardNonPolar	mainlib
													Octane, 3,4,5,6-tetramethyl-	13.253	71.062	705694	199080	572950	C12H26	62185-21-1	830	833	0.000164568	SemiStandardNonPolar	mainlib	2-Octene, 2-methyl-6-methylene-	12.955	41.042	1741330	573798	1256069	C10H18	10054-09-8	801	805	0.00172296	SemiStandardNonPolar	mainlib
													Phenol, 2-methoxy-	14.001	109.031	9302838	2514500	10450722	C7H8O2	32994	924	924	0.00216943	SemiStandardNonPolar	mainlib	2-Octenal, (E)-	13.069	41.042	14171032	4294993	26893948	C8H14O	2548-87-0	860	860	0.0140216	SemiStandardNonPolar	mainlib
													Benzoic acid, methyl ester	14.159	105.021	15251838	4113678	13539844	C8H8O2	93-58-3	914	918	0.00355674	SemiStandardNonPolar	mainlib	2-Octen-1-ol, (Z)-	13.408	57.07	739884	250682	457291	C8H16O	26001-58-1	804	806	0.00073208	SemiStandardNonPolar	mainlib
													1,6-Octadien-3-ol, 3,7-dimethyl-, formate	14.31	41.045	13896047	5093286	42682613	C11H18O2	115-99-1	839	866	0.00324056	SemiStandardNonPolar	mainlib	1-Octanol	13.485	41.042	2903036	867009	5139377	C8H18O	111-87-5	887	887	0.00287242	SemiStandardNonPolar	mainlib
													Nonanal	14.43	41.045	10662042	3632281	27264338	C9H18O	124-19-6	923	923	0.00248639	SemiStandardNonPolar	mainlib	Nonanal	14.42	41.042	23012423	7640242	56716264	C9H18O	124-19-6	901	901	0.0227697	SemiStandardNonPolar	mainlib
													4-Octenoic acid, methyl ester	14.773	43.023	2043710	592357	5176190	C9H16O2	1732-00-9	844	859	0.000476594	SemiStandardNonPolar	mainlib	Hexane, 3,3-dimethyl-	14.541	43.025	2237790	713290	3182876	C8H18	563-16-6	840	879	0.00221419	SemiStandardNonPolar	mainlib
													Octanoic acid, methyl ester	15.001	74.033	185629282	68058956	249158178	C9H18O2	111-11-5	912	913	0.0432888	SemiStandardNonPolar	mainlib	Phenylethyl Alcohol	14.659	91.057	22526498	5392879	13425253	C8H10O	22258	947	949	0.0222889	SemiStandardNonPolar	mainlib
													trans-2-Nonenal	15.946	41.045	1303318	443658	2707453	C9H16O		875	875	0.000303934	SemiStandardNonPolar	mainlib	2,6-Nonadienal, (E,Z)-	15.775	41.042	2640006	669434	1608647	C9H14O	557-48-2	851	853	0.00261216	SemiStandardNonPolar	mainlib
													Cyclohexanol, 1-methyl-4-(1-methylethyl)-	16.298	71.062	1535182	524960	4598015	C10H20O	21129-27-1	892	892	0.000358005	SemiStandardNonPolar	mainlib	trans-2-Nonenal	15.93	41.042	4432195	1387146	8244692	C9H16O		923	926	0.00438544	SemiStandardNonPolar	mainlib
													Naphthalene	16.58	128.152	1321364	211031	277940	C10H8	91-20-3	859	863	0.000308143	SemiStandardNonPolar	mainlib	Azulene	16.563	128.055	1287075	291442	291442	C10H8	275-51-4	914	914	0.0012735	SemiStandardNonPolar	mainlib
													Propanoic acid, 2-methyl-, propyl ester	16.801	43.023	364004	138124	313960	C7H14O2	644-49-5	832	842	8.48859e-05	SemiStandardNonPolar	mainlib	Methyl salicylate	16.865	119.918	2317372	461315	1049692	C8H8O3	119-36-8	920	924	0.00229293	SemiStandardNonPolar	mainlib
													Methyl salicylate	16.865	120.015	5421603	1220352	6939737	C8H8O3	119-36-8	818	843	0.00126432	SemiStandardNonPolar	mainlib	Dodecane	16.979	57.07	1387428	441692	1358260	C12H26	112-40-3	851	851	0.00137279	SemiStandardNonPolar	mainlib
													Decanal	17.133	41.045	1235106	424107	3070581	C10H20O	112-31-2	888	888	0.000288027	SemiStandardNonPolar	mainlib	Decanal	17.123	41.042	2896417	966146	6674209	C10H20O	112-31-2	920	920	0.00286587	SemiStandardNonPolar	mainlib
													Decanoic acid, 2-methyl-	17.606	74.033	769887	257419	482925	C11H22O2	24323-23-7	810	860	0.000179538	SemiStandardNonPolar	mainlib	1-Butanol, 2-methyl-, propanoate	17.331	57.07	491101	149516	149516	C8H16O2	2438-20-2	820	882	0.000485921	SemiStandardNonPolar	mainlib
													2-Decenal, (Z)-	18.502	41.045	1893762	611242	4933860	C10H18O	2497-25-8	928	928	0.000441626	SemiStandardNonPolar	mainlib	2-Decenal, (Z)-	18.488	41.042	5745106	1859648	12838029	C10H18O	2497-25-8	926	927	0.00568451	SemiStandardNonPolar	mainlib
													Undecane, 4,7-dimethyl-	19.397	57.057	836428	304950	1115622	C13H28	17301-32-5	815	825	0.000195055	SemiStandardNonPolar	mainlib	Decane, 3-methyl-	19.387	57.07	6828858	2322639	10851326	C11H24	13151-34-3	878	895	0.00675683	SemiStandardNonPolar	mainlib
													Decanoic acid, methyl ester	19.957	74.033	1966212	678532	2151372	C11H22O2	110-42-9	805	805	0.000458522	SemiStandardNonPolar	mainlib	Octane, 2,4,6-trimethyl-	19.997	43.025	2311262	726168	2896763	C11H24	62016-37-9	846	875	0.00228688	SemiStandardNonPolar	mainlib
													Hexane, 3,3-dimethyl-	21.621	57.057	1220691	471328	2004705	C8H18	563-16-6	825	851	0.000284666	SemiStandardNonPolar	mainlib	Octane, 6-ethyl-2-methyl-	20.209	43.025	907265	235002	449430	C11H24	62016-19-7	840	859	0.000897695	SemiStandardNonPolar	mainlib
													5,9-Undecadien-2-one, 6,10-dimethyl-	22.754	43.023	2245475	815291	2279711	C13H22O	689-67-8	804	816	0.000523646	SemiStandardNonPolar	mainlib	Heptane, 2,4-dimethyl-	20.601	43.025	468633	170500	170500	C9H20	2213-23-2	852	862	0.00046369	SemiStandardNonPolar	mainlib
													Butane, 2,2-dimethyl-	23.7	57.057	307273	122708	270744	C6H14	75-83-2	799	803	7.16562e-05	SemiStandardNonPolar	mainlib	Tridecane	21.107	57.07	1298840	510121	1590951	C13H28	629-50-5	849	852	0.00128514	SemiStandardNonPolar	mainlib
																										Decane, 3-methyl-	21.61	57.07	8756776	3374004	16310631	C11H24	13151-34-3	873	890	0.00866441	SemiStandardNonPolar	mainlib
																										Diisopropyl adipate	22.741	43.025	6396524	2307078	13331249	C12H22O4	6938-94-9	893	908	0.00632905	SemiStandardNonPolar	mainlib
																										Decane, 3-ethyl-3-methyl-	23.626	43.025	480240	189200	189200	C13H28	17312-66-2	809	826	0.000475175	SemiStandardNonPolar	mainlib
																										Decane, 3-methyl-	23.69	57.07	988044	346352	864421	C11H24	13151-34-3	854	861	0.000977622	SemiStandardNonPolar	mainlib
																										2,4-Di-tert-butylphenol	23.965	190.996	648345	234834	234834	C14H22O	96-76-4	826	826	0.000641506	SemiStandardNonPolar	mainlib
YZ8
cold													RT													heat
Component Name	Retention Time	Reference m/z	BP Area	BP Height	TIC	Formula (mol ion)	CAS No.	SI	RSI	Content (%)	Selected Column Type	Library Name	Component Name	Retention Time	Reference m/z	BP Area	BP Height	TIC	Formula (mol ion)	CAS No.	SI	RSI	Content (%)	Selected Column Type	Library Name	Component Name	Retention Time	Reference m/z	BP Area	BP Height	TIC	Formula (mol ion)	CAS No.	SI	RSI	Content (%)	Selected Column Type	Library Name
Ethanol	1.449	45.046	9502315	3758609	6023944	C2H6O	64-17-5	916	916	0.00126169	SemiStandardNonPolar	mainlib	Ethanol	1.442	44.995	11287317	5398522	8879343	C2H6O	64-17-5	926	926	0.00282431	SemiStandardNonPolar	mainlib	Ethanol	1.439	45.037	45348020	19942685	33972003	C2H6O	64-17-5	866	866	0.056685	SemiStandardNonPolar	mainlib
Acetone	1.509	43.028	89135295	41392106	65421122	C3H6O	67-64-1	923	927	0.0118352	SemiStandardNonPolar	mainlib	Butane	1.509	43.025	5653208	2802882	5482048	C4H10	106-97-8	846	848	0.00141455	SemiStandardNonPolar	mainlib	Acetic acid, methyl ester	1.58	43.027	98845322	39849064	55721430	C3H6O2	79-20-9	956	956	0.123557	SemiStandardNonPolar	mainlib
Acetic acid, methyl ester	1.586	43.028	48775541	16340825	22438001	C3H6O2	79-20-9	944	944	0.00647629	SemiStandardNonPolar	mainlib	Acetic acid, methyl ester	1.58	43.025	421956232	176243689	249624259	C3H6O2	79-20-9	926	926	0.105582	SemiStandardNonPolar	mainlib	Acetic acid	1.727	43.027	14199252	2495160	4985093	C2H4O2	64-19-7	958	958	0.017749	SemiStandardNonPolar	mainlib
Ethyl Acetate	1.891	43.028	11501966	4403332	6454414	C4H8O2	141-78-6	857	857	0.0015272	SemiStandardNonPolar	mainlib	Acetic anhydride	1.892	43.025	6971086	1870320	2229650	C4H6O3	108-24-7	841	926	0.00174431	SemiStandardNonPolar	mainlib	Methyl glyoxal	1.885	43.027	16416781	4620996	6096293	C3H4O2	78-98-8	864	948	0.020521	SemiStandardNonPolar	mainlib
1-Penten-3-one	2.404	55.037	9760671	3164898	4749246	C5H8O	1629-58-9	837	860	0.001296	SemiStandardNonPolar	mainlib	Methyl propionate	1.985	57.071	1942892	701770	1238220	C4H8O2	554-12-1	888	888	0.000486151	SemiStandardNonPolar	mainlib	Isopropyl acetate	2.193	43.027	1049274	360613	360613	C5H10O2	108-21-4	835	835	0.00131159	SemiStandardNonPolar	mainlib
Pentanal	2.498	44.045	9843930	3586674	11062593	C5H10O	110-62-3	877	886	0.00130705	SemiStandardNonPolar	mainlib	Isopropyl acetate	2.19	43.025	3349688	1330283	2142338	C5H10O2	108-21-4	875	875	0.00083816	SemiStandardNonPolar	mainlib	1-Penten-3-one	2.405	55.079	3030235	925994	925994	C5H8O	1629-58-9	810	810	0.00378779	SemiStandardNonPolar	mainlib
Butanoic acid, methyl ester	2.814	43.028	1433973	454538	1611906	C5H10O2	623-42-7	888	888	0.000190399	SemiStandardNonPolar	mainlib	Benzene	2.213	78.092	288858	101134	209187	C6H6	71-43-2	824	903	7.22781e-05	SemiStandardNonPolar	mainlib	Pentanal	2.485	44.04	26473851	9222267	29857872	C5H10O	110-62-3	874	896	0.0330923	SemiStandardNonPolar	mainlib
Toluene	3.521	91.073	8889208	2041226	5741710	C7H8	108-88-3	916	931	0.00118029	SemiStandardNonPolar	mainlib	1-Penten-3-one	2.395	55.046	12796438	4324776	6017577	C5H8O	1629-58-9	825	825	0.00320193	SemiStandardNonPolar	mainlib	Heptane	2.495	71.07	938114	263326	263326	C7H16	142-82-5	953	953	0.00117264	SemiStandardNonPolar	mainlib
Hexanal	4.168	41.036	210294447	77922371	479740636	C6H12O	66-25-1	902	902	0.0279224	SemiStandardNonPolar	mainlib	Pentanal	2.492	44.043	14954603	5825319	20759933	C5H10O	110-62-3	880	908	0.00374194	SemiStandardNonPolar	mainlib	Furan, 2-ethyl-	2.542	81.092	865278	238899	238899	C6H8O	3208-16-0	911	933	0.0010816	SemiStandardNonPolar	mainlib
2-Hexenal	5.845	41.036	510144560	130603645	825323510	C6H10O	505-57-7	936	937	0.0677357	SemiStandardNonPolar	mainlib	Furan, 2-ethyl-	2.549	81.091	1098210	346282	640092	C6H8O	3208-16-0	896	896	0.000274794	SemiStandardNonPolar	mainlib	Butanoic acid, methyl ester	2.79	43.027	6954844	2440294	9843315	C5H10O2	623-42-7	917	920	0.00869355	SemiStandardNonPolar	mainlib
Cyclopentane, 1,1-dimethyl-	6.425	69.068	4616576	1326418	2894411	C7H14	1638-26-2	894	895	0.000612977	SemiStandardNonPolar	mainlib	Butanoic acid, methyl ester	2.78	43.025	54205239	22251352	92772241	C5H10O2	623-42-7	951	952	0.0135632	SemiStandardNonPolar	mainlib	1-Butanol, 3-methyl-	2.938	55.079	6068957	1546560	7594565	C5H12O	123-51-3	928	930	0.00758619	SemiStandardNonPolar	mainlib
o-Xylene	7.441	91.073	2626684	443490	1228621	C8H10	95-47-6	869	874	0.000348764	SemiStandardNonPolar	mainlib	2-Pentenal, (E)-	3.3	55.046	2962882	525707	2070597	C5H8O	1576-87-0	811	811	0.000741373	SemiStandardNonPolar	mainlib	1-Butanol, 2-methyl-	2.995	41.045	4963500	1356750	4116956	C5H12O	137-32-6	846	846	0.00620437	SemiStandardNonPolar	mainlib
Heptanal	7.81	41.036	834856	245446	1373405	C7H14O	111-71-7	806	808	0.00011085	SemiStandardNonPolar	mainlib	Toluene	3.501	91.068	120614867	39770622	99363112	C7H8	108-88-3	922	924	0.0301803	SemiStandardNonPolar	mainlib	Acetone	3.045	43.027	363518	198701	198701	C3H6O	67-64-1	867	966	0.000454397	SemiStandardNonPolar	mainlib
Hexanoic acid, methyl ester	8.692	74.047	24801743	7124136	28151232	C7H14O2	106-70-7	926	931	0.00329311	SemiStandardNonPolar	mainlib	Butanoic acid, 2-methyl-, methyl ester	3.692	57.071	16301001	5848225	30815219	C6H12O2	868-57-5	914	914	0.00407884	SemiStandardNonPolar	mainlib	2-Propanol, 1-ethoxy-	3.193	45.037	19112938	4884097	12448145	C5H12O2	1569-02-4	912	913	0.0238911	SemiStandardNonPolar	mainlib
2-Heptenal, (Z)-	9.792	41.036	9124697	2133015	13476472	C7H12O	57266-86-1	924	932	0.00121155	SemiStandardNonPolar	mainlib	1,3,5-Cycloheptatriene	4.148	91.068	1358715	597966	1065907	C7H8	544-25-2	918	971	0.000339978	SemiStandardNonPolar	mainlib	1-Pentanol	3.484	42.058	6070829	1713021	6791515	C5H12O	71-41-0	857	857	0.00758853	SemiStandardNonPolar	mainlib
1-Octen-3-one	10.58	55.037	11218268	2417619	7284165	C8H14O	4312-99-6	877	883	0.00148953	SemiStandardNonPolar	mainlib	Hexanal	4.162	44.043	478534890	184238698	1129662486	C6H12O	66-25-1	897	897	0.119739	SemiStandardNonPolar	mainlib	Toluene	3.501	91.071	160048615	38822862	96129640	C7H8	108-88-3	929	929	0.200061	SemiStandardNonPolar	mainlib
n-Caproic acid vinyl ester	10.792	43.028	5092051	1758454	3028007	C8H14O2	3050-69-9	812	825	0.000676109	SemiStandardNonPolar	mainlib	3-Hexenal, (Z)-	5.607	41.056	5596084	1246914	6254458	C6H10O	6789-80-6	816	819	0.00140025	SemiStandardNonPolar	mainlib	Butanoic acid, 2-methyl-, methyl ester	3.699	57.072	2294289	673387	2705400	C6H12O2	868-57-5	832	832	0.00286786	SemiStandardNonPolar	mainlib
Acetic acid, hexyl ester	11.747	43.028	34180030	13117512	37939737	C8H16O2	142-92-7	907	907	0.00453834	SemiStandardNonPolar	mainlib	2-Hexenal	5.845	41.056	784331306	193026408	1242220208	C6H10O	505-57-7	952	952	0.196256	SemiStandardNonPolar	mainlib	Hexanal	4.158	41.045	170782823	52978442	320867166	C6H12O	66-25-1	907	907	0.213478	SemiStandardNonPolar	mainlib
2-Hexen-1-ol, acetate	11.828	43.028	87992938	29020312	90633045	C8H14O2	10094-40-3	914	915	0.0116835	SemiStandardNonPolar	mainlib	Ethylbenzene	6.201	91.068	4292406	947195	2544577	C8H10	100-41-4	882	882	0.00107405	SemiStandardNonPolar	mainlib	Propanoic acid, 2-allyloxy-, ethyl ester	5.792	102.075	1331469	439326	961066	C8H14O3	96692-31-8	846	850	0.00166433	SemiStandardNonPolar	mainlib
6-Methyl-6-hepten-4-yn-3-ol	13.089	95.058	549875	168437	321862	C8H12O	95764-76-4	835	842	7.3011e-05	SemiStandardNonPolar	mainlib	trans-2-Hexenol	6.419	57.071	36497503	11023675	44245146	C6H12O		828	875	0.00913241	SemiStandardNonPolar	mainlib	2-Hexenal	5.825	41.045	64258115	12559061	71256429	C6H10O	505-57-7	902	902	0.0803226	SemiStandardNonPolar	mainlib
2-Octenal, (E)-	13.099	41.036	6606196	1805619	12620433	C8H14O	2548-87-0	875	875	0.000877154	SemiStandardNonPolar	mainlib	1-Hexanol	6.519	56.074	30113916	7068991	28892166	C6H14O	111-27-3	845	845	0.00753511	SemiStandardNonPolar	mainlib	Ethanone, 1-(2-methyl-1-cyclopenten-1-yl)-	6.023	109.034	1308154	289635	289635	C8H12O	3168-90-9	817	828	0.00163519	SemiStandardNonPolar	mainlib
Propyne	14.008	42.094	227375939	64844361	64899877	C3H4	74-99-7	999	999	0.0301904	SemiStandardNonPolar	mainlib	1-Butanol, 2-methyl-, acetate	6.962	43.025	11216437	2791634	6637841	C7H14O2	624-41-9	896	898	0.00280658	SemiStandardNonPolar	mainlib	Ethylbenzene	6.204	91.071	5387168	913324	1183546	C8H10	100-41-4	928	928	0.00673395	SemiStandardNonPolar	mainlib
Propanoic acid, anhydride	14.061	56.974	6170047338	1039285364	1245248806	C6H10O3	123-62-6	822	822	0.819243	SemiStandardNonPolar	mainlib	Heptanal	7.77	41.056	5343682	1471941	10460110	C7H14O	111-71-7	897	897	0.0013371	SemiStandardNonPolar	mainlib	Hexane, 2,4-dimethyl-	6.298	43.027	3341168	840036	2748384	C8H18	589-43-5	841	846	0.00417646	SemiStandardNonPolar	mainlib
Phenol, 2-methoxy-	14.172	109.113	1016947	282826	972424	C7H8O2	32994	862	862	0.000135028	SemiStandardNonPolar	mainlib	Hexanoic acid, methyl ester	8.662	74.027	618055394	216075899	787835357	C7H14O2	106-70-7	942	942	0.15465	SemiStandardNonPolar	mainlib	o-Xylene	6.519	91.071	10666835	1912376	3609129	C8H10	95-47-6	941	941	0.0133335	SemiStandardNonPolar	mainlib
Nonanal	14.457	56.974	9427360	2848973	19269902	C9H18O	124-19-6	879	879	0.00125174	SemiStandardNonPolar	mainlib	Bicyclo[3.1.0]hex-2-ene, 2-methyl-5-(1-methylethyl)-	8.947	93.086	260347	78395	212803	C10H16	353313	850	850	6.51441e-05	SemiStandardNonPolar	mainlib	p-Xylene	7.418	91.071	3971065	744197	1070407	C8H10	106-42-3	872	872	0.00496383	SemiStandardNonPolar	mainlib
Propanoic acid, hexyl ester	14.514	56.974	11800175	3744876	13380033	C9H18O2	2445-76-3	900	900	0.0015668	SemiStandardNonPolar	mainlib	2-Heptenal, (Z)-	9.782	41.056	7058791	1707839	10761404	C7H12O	57266-86-1	926	931	0.00176625	SemiStandardNonPolar	mainlib	Heptanal	7.76	41.045	9787617	2188105	12277076	C7H14O	111-71-7	872	872	0.0122345	SemiStandardNonPolar	mainlib
Octanoic acid, methyl ester	15.031	74.047	6113916	1679096	5557894	C9H18O2	111-11-5	809	827	0.00081179	SemiStandardNonPolar	mainlib	2,5-Octanedione	10.775	43.025	13495946	5027302	10112490	C8H14O2	3214-41-3	830	844	0.00337696	SemiStandardNonPolar	mainlib	Hexanoic acid, methyl ester	8.696	74.044	6412797	1398795	4812624	C7H14O2	106-70-7	889	898	0.00801599	SemiStandardNonPolar	mainlib
2,6-Nonadienal, (E,Z)-	15.792	41.036	3822928	911842	3414704	C9H14O	557-48-2	856	860	0.000507598	SemiStandardNonPolar	mainlib	3-Octanone	10.846	57.071	1989669	830538	2997048	C8H16O	106-68-3	823	838	0.000497855	SemiStandardNonPolar	mainlib	Bicyclo[3.1.0]hex-2-ene, 4-methyl-1-(1-methylethyl)-	8.944	93.107	268069	82848	82848	C10H16	28634-89-1	841	841	0.000335086	SemiStandardNonPolar	mainlib
trans-2-Nonenal	15.949	41.036	3466681	1008245	7568561	C9H16O		903	909	0.000460297	SemiStandardNonPolar	mainlib	Heptane, 4-ethyl-2,2,6,6-tetramethyl-	10.916	57.071	19136053	6351012	14340598	C13H28	62108-31-0	844	857	0.00478823	SemiStandardNonPolar	mainlib	2-Heptenal, (E)-	9.809	41.045	2588575	388612	816422	C7H12O	18829-55-5	840	840	0.00323572	SemiStandardNonPolar	mainlib
Decanal	17.143	41.036	1136713	395929	3765158	C10H20O	112-31-2	881	881	0.00015093	SemiStandardNonPolar	mainlib	Furan, 2-pentyl-	11.007	81.091	7447637	2029724	4829159	C9H14O	3777-69-3	874	881	0.00186355	SemiStandardNonPolar	mainlib	Benzaldehyde	9.913	77.022	989984	219187	219187	C7H6O	100-52-7	799	803	0.00123748	SemiStandardNonPolar	mainlib
Benzaldehyde, 2,4-dimethyl-	17.425	134.076	268126	122971	490753	C9H10O	15764-16-6	870	884	3.56011e-05	SemiStandardNonPolar	mainlib	3-Hexen-1-ol, acetate, (Z)-	11.53	43.025	17819814	4812019	14922881	C8H14O2	3681-71-8	925	925	0.00445888	SemiStandardNonPolar	mainlib	1-Butanol	10.343	41.045	196828	72144	72144	C4H10O	71-36-3	836	891	0.000246035	SemiStandardNonPolar	mainlib
													Acetic acid, hexyl ester	11.728	43.025	246574216	94284433	284796020	C8H16O2	142-92-7	910	910	0.0616978	SemiStandardNonPolar	mainlib	2,5-Octanedione	10.772	43.027	13353105	4488900	8044014	C8H14O2	3214-41-3	824	846	0.0166914	SemiStandardNonPolar	mainlib
													2-Hexen-1-ol, acetate, (Z)-	11.818	43.025	717700631	263019796	824213703	C8H14O2	56922-75-9	945	945	0.179583	SemiStandardNonPolar	mainlib	n-Caproic acid vinyl ester	10.835	99.086	1203135	360842	360842	C8H14O2	3050-69-9	960	963	0.00150392	SemiStandardNonPolar	mainlib
													Heptanoic acid, methyl ester	12.086	74.027	8097506	2464100	4815136	C8H16O2	106-73-0	845	845	0.00202616	SemiStandardNonPolar	mainlib	5-Hepten-2-one, 6-methyl-	10.852	43.027	12380171	2750803	6932986	C8H14O	110-93-0	816	823	0.0154752	SemiStandardNonPolar	mainlib
													2-Propyl-1-pentanol	12.234	57.071	1497088	455825	1431645	C8H18O	58175-57-8	807	830	0.000374602	SemiStandardNonPolar	mainlib	2-Hexen-1-ol, acetate	11.838	43.027	5248769	1244110	2411202	C8H14O2	10094-40-3	875	875	0.00656095	SemiStandardNonPolar	mainlib
													2-Octenal, (E)-	13.079	41.056	5715542	2099871	14841133	C8H14O	2548-87-0	863	863	0.00143014	SemiStandardNonPolar	mainlib	Octane, 3-ethyl-	12.013	43.027	793987	236458	236458	C10H22	5881-17-4	805	854	0.000992483	SemiStandardNonPolar	mainlib
													3(2H)-Furanone, 4-methoxy-2,5-dimethyl-	13.146	43.025	33516930	11216924	33256135	C7H10O3	4077-47-8	866	870	0.00838661	SemiStandardNonPolar	mainlib	1-Hexanol, 2-ethyl-	12.221	57.072	2526538	809365	2308192	C8H18O	104-76-7	865	874	0.00315817	SemiStandardNonPolar	mainlib
													Phenol, 2-methoxy-	13.998	109.03	9203250	2432921	10640122	C7H8O2	32994	945	947	0.00230284	SemiStandardNonPolar	mainlib	Decane, 2,3,5,8-tetramethyl-	13.086	43.027	5857035	2032128	12528180	C14H30	192823-15-7	836	840	0.00732129	SemiStandardNonPolar	mainlib
													Benzoic acid, methyl ester	14.162	105.037	8568087	2121026	6919030	C8H8O2	93-58-3	904	916	0.00214391	SemiStandardNonPolar	mainlib	Undecane	13.25	43.027	2880329	921025	3127431	C11H24	1120-21-4	846	847	0.00360041	SemiStandardNonPolar	mainlib
													Linalool	14.306	41.056	10708264	3910707	36783769	C10H18O	78-70-6	912	913	0.00267942	SemiStandardNonPolar	mainlib	1-Octanol	13.492	41.045	1969515	514429	2393413	C8H18O	111-87-5	888	891	0.00246189	SemiStandardNonPolar	mainlib
													Nonanal	14.431	41.056	9270758	3132066	23550565	C9H18O	124-19-6	914	915	0.00231973	SemiStandardNonPolar	mainlib	2,4,6,8-Tetramethyl-1-undecene	13.726	43.027	600488	214981	214981	C15H30	59920-26-2	841	860	0.000750609	SemiStandardNonPolar	mainlib
													4-Octenoic acid, methyl ester	14.769	43.025	2115346	585066	4885340	C9H16O2	1732-00-9	873	881	0.000529302	SemiStandardNonPolar	mainlib	Phenol, 2-methoxy-	14.008	109.034	1568640	367750	1042371	C7H8O2	32994	827	831	0.0019608	SemiStandardNonPolar	mainlib
													Octanoic acid, methyl ester	14.997	74.027	208818518	77762131	282080961	C9H18O2	111-11-5	904	905	0.0522506	SemiStandardNonPolar	mainlib	Tetrahydrofuran, 2-ethyl-5-methyl-	14.387	84.948	1652190	413346	826692	C7H14O	931-39-5	816	874	0.00206524	SemiStandardNonPolar	mainlib
													trans-2-Nonenal	15.943	41.056	1730642	565580	3787874	C9H16O		893	895	0.000433042	SemiStandardNonPolar	mainlib	Nonanal	14.42	41.045	21551006	7131013	52485803	C9H18O	124-19-6	912	912	0.0269387	SemiStandardNonPolar	mainlib
													Cyclohexanol, 5-methyl-2-(1-methylethyl)-, (1.alpha.,2.beta.,5.alpha.)-(卤)-	16.298	81.091	869302	259561	2068784	C10H20O	15356-70-4	832	833	0.000217517	SemiStandardNonPolar	mainlib	Hexane, 3,3-dimethyl-	14.541	43.027	2506377	811523	2829845	C8H18	563-16-6	857	867	0.00313297	SemiStandardNonPolar	mainlib
													Azulene	16.57	128.175	1361565	234543	359940	C10H8	275-51-4	799	799	0.000340691	SemiStandardNonPolar	mainlib	Phenylethyl Alcohol	14.679	91.071	4005547	792607	1211685	C8H10O	22258	932	938	0.00500693	SemiStandardNonPolar	mainlib
													Methyl salicylate	16.869	119.927	4063820	930038	5480592	C8H8O3	119-36-8	829	865	0.00101685	SemiStandardNonPolar	mainlib	2,6-Nonadienal, (E,Z)-	15.775	41.045	2625107	644764	1535132	C9H14O	557-48-2	898	900	0.00328138	SemiStandardNonPolar	mainlib
													Decanal	17.13	41.056	1522572	564470	4334896	C10H20O	112-31-2	872	873	0.000380978	SemiStandardNonPolar	mainlib	trans-2-Nonenal	15.933	41.045	3647428	1060215	5582702	C9H16O		919	920	0.00455928	SemiStandardNonPolar	mainlib
													Benzaldehyde, 2,4-dimethyl-	17.395	133.012	664461	126834	458922	C9H10O	15764-16-6	871	871	0.000166262	SemiStandardNonPolar	mainlib	Cyclohexanol, 1-methyl-4-(1-methylethyl)-	16.292	71.07	1082453	336766	1449543	C10H20O	21129-27-1	886	889	0.00135306	SemiStandardNonPolar	mainlib
													2-Decenal, (E)-	18.505	41.056	1007592	339408	2223242	C10H18O	3913-81-3	826	836	0.00025212	SemiStandardNonPolar	mainlib	Naphthalene	16.567	128.082	1162872	200173	200173	C10H8	91-20-3	865	875	0.00145359	SemiStandardNonPolar	mainlib
													Octane, 2,6,6-trimethyl-	18.938	43.025	681161	253048	1049712	C11H24	54166-32-4	813	832	0.00017044	SemiStandardNonPolar	mainlib	Methyl salicylate	16.869	119.908	1364298	310649	586553	C8H8O3	119-36-8	864	875	0.00170537	SemiStandardNonPolar	mainlib
													Undecane, 4,7-dimethyl-	19.394	57.071	1405437	459945	1994330	C13H28	17301-32-5	844	857	0.000351669	SemiStandardNonPolar	mainlib	Oxalic acid, isobutyl pentyl ester	16.983	43.027	451623	155261	155261	C11H20O4		818	834	0.000564528	SemiStandardNonPolar	mainlib
													Decanoic acid, methyl ester	19.957	74.027	1984251	700693	2098240	C11H22O2	110-42-9	837	837	0.0004965	SemiStandardNonPolar	mainlib	Decanal	17.127	41.045	2507394	789107	4977649	C10H20O	112-31-2	922	924	0.00313424	SemiStandardNonPolar	mainlib
													Dodecane	21.617	57.071	2089615	799579	3981239	C12H26	112-40-3	869	869	0.000522864	SemiStandardNonPolar	mainlib	Benzaldehyde, 2,4-dimethyl-	17.388	133.025	771304	182570	182570	C9H10O	15764-16-6	858	859	0.000964129	SemiStandardNonPolar	mainlib
													Naphthalene, 1,2,4a,5,6,8a-hexahydro-4,7-dimethyl-1-(1-methylethyl)-	23.821	105.037	382421	144162	741034	C15H24	483-75-0	828	828	9.56895e-05	SemiStandardNonPolar	mainlib	2-Decenal, (Z)-	18.498	41.045	1647706	426440	1278265	C10H18O	2497-25-8	838	838	0.00205963	SemiStandardNonPolar	mainlib
																										Undecane, 3,7-dimethyl-	18.934	43.027	2075701	745857	3117461	C13H28	17301-29-0	865	869	0.00259462	SemiStandardNonPolar	mainlib
																										Tridecane	19.39	57.072	1558608	428891	1222909	C13H28	629-50-5	859	861	0.00194826	SemiStandardNonPolar	mainlib
																										Undecane, 4,7-dimethyl-	19.994	43.027	619737	260809	741924	C13H28	17301-32-5	829	844	0.000774671	SemiStandardNonPolar	mainlib
																										Dodecane	21.614	57.072	1643373	613979	2336653	C12H26	112-40-3	848	850	0.00205421	SemiStandardNonPolar	mainlib
																										Diisopropyl adipate	22.741	43.027	5957382	2121515	12885902	C12H22O4	6938-94-9	887	896	0.00744672	SemiStandardNonPolar	mainlib
																										Decane, 2,5,9-trimethyl-	23.693	57.072	454670	168878	168878	C13H28	62108-22-9	809	863	0.000568337	SemiStandardNonPolar	mainlib
YZ9
cold													RT													heat
Component Name	Retention Time	Reference m/z	BP Area	BP Height	TIC	Formula (mol ion)	CAS No.	SI	RSI	Content (%)	Selected Column Type	Library Name	Component Name	Retention Time	Reference m/z	BP Area	BP Height	TIC	Formula (mol ion)	CAS No.	SI	RSI	Content (%)	Selected Column Type	Library Name	Component Name	Retention Time	Reference m/z	BP Area	BP Height	TIC	Formula (mol ion)	CAS No.	SI	RSI	Content (%)	Selected Column Type	Library Name
Acetone	1.526	43.053	110428362	52093449	80389201	C3H6O	67-64-1	948	954	0.106174	SemiStandardNonPolar	mainlib	Ethanol	1.445	45.049	10491324	5050831	9094934	C2H6O	64-17-5	850	850	0.00255566	SemiStandardNonPolar	mainlib	Acetaldehyde	1.382	44.044	6955737	1855797	2916316	C2H4O	75-07-0	939	939	0.0088429	SemiStandardNonPolar	mainlib
Acetic acid, methyl ester	1.603	43.053	20809112	5574616	7314053	C3H6O2	79-20-9	925	937	0.0200074	SemiStandardNonPolar	mainlib	Butane	1.509	42.966	7446275	3920931	7719413	C4H10	106-97-8	832	833	0.00181389	SemiStandardNonPolar	mainlib	Acetic acid, methyl ester	1.583	43.075	88115133	36487884	51098884	C3H6O2	79-20-9	956	956	0.112022	SemiStandardNonPolar	mainlib
Propanedioic acid, oxo-, bis(1-methylethyl) ester	1.908	43.053	17326064	6682881	9059950	C9H14O5	73972-39-1	856	920	0.0166586	SemiStandardNonPolar	mainlib	Acetic acid, methyl ester	1.58	42.966	426712004	184097252	260668957	C3H6O2	79-20-9	924	924	0.103946	SemiStandardNonPolar	mainlib	Propanedioic acid, oxo-, bis(1-methylethyl) ester	1.888	43.075	7558089	2779627	3522624	C9H14O5	73972-39-1	829	893	0.00960868	SemiStandardNonPolar	mainlib
Benzene	2.24	78.111	368036	113501	222245	C6H6	71-43-2	802	816	0.000353857	SemiStandardNonPolar	mainlib	n-Propyl acetate	1.891	42.966	6972091	2446829	3020929	C5H10O2	109-60-4	800	803	0.00169838	SemiStandardNonPolar	mainlib	Benzene	2.214	78.062	873419	281104	281104	C6H6	71-43-2	870	935	0.00111039	SemiStandardNonPolar	mainlib
1-Penten-3-one	2.414	55.037	19910271	6969958	9634149	C5H8O	1629-58-9	841	841	0.0191432	SemiStandardNonPolar	mainlib	Methyl propionate	1.982	57.068	2517015	948863	1670743	C4H8O2	554-12-1	889	889	0.000613138	SemiStandardNonPolar	mainlib	1-Penten-3-one	2.411	55.088	2578109	783205	783205	C5H8O	1629-58-9	845	845	0.00327758	SemiStandardNonPolar	mainlib
Pentanal	2.512	44.052	22561090	8746750	28119168	C5H10O	110-62-3	889	907	0.0216919	SemiStandardNonPolar	mainlib	Isopropyl acetate	2.187	42.966	3981861	1745986	2709236	C5H10O2	108-21-4	845	847	0.00096997	SemiStandardNonPolar	mainlib	Pentanal	2.489	44.044	25899528	9128903	31101674	C5H10O	110-62-3	862	890	0.0329263	SemiStandardNonPolar	mainlib
1-Pentanol	3.518	42.072	2818404	1009874	4053121	C5H12O	71-41-0	895	895	0.00270982	SemiStandardNonPolar	mainlib	Benzene	2.213	78.051	742835	245072	572009	C6H6	71-43-2	870	945	0.000180953	SemiStandardNonPolar	mainlib	Furan, 2-ethyl-	2.546	81.118	796092	228275	228275	C6H8O	3208-16-0	842	842	0.00101208	SemiStandardNonPolar	mainlib
Toluene	3.538	91.062	12404500	3053848	7170185	C7H8	108-88-3	926	927	0.0119266	SemiStandardNonPolar	mainlib	1-Penten-3-one	2.398	55.054	11601514	3899134	5533668	C5H8O	1629-58-9	829	829	0.0028261	SemiStandardNonPolar	mainlib	Butanoic acid, methyl ester	2.794	43.075	6199976	2008136	7774641	C5H10O2	623-42-7	912	916	0.0078821	SemiStandardNonPolar	mainlib
1-Pentene	3.578	42.072	1464932	483944	1147600	C5H10	109-67-1	815	875	0.00140849	SemiStandardNonPolar	mainlib	Pentanal	2.492	44.049	16575964	6407649	24001366	C5H10O	110-62-3	872	900	0.00403786	SemiStandardNonPolar	mainlib	1-Butanol, 3-methyl-	2.951	41.042	1102102	496917	2407628	C5H12O	123-51-3	917	919	0.00140111	SemiStandardNonPolar	mainlib
Cyclopentanecarboxaldehyde	3.592	41.047	5296602	1332227	4017553	C6H10O	872-53-7	840	875	0.00509254	SemiStandardNonPolar	mainlib	Furan, 2-ethyl-	2.549	81.091	1030802	286167	509830	C6H8O	3208-16-0	854	860	0.0002511	SemiStandardNonPolar	mainlib	1-Butanol, 2-methyl-, (S)-	3.002	41.042	2201341	585049	1531917	C5H12O	1565-80-6	832	832	0.00279859	SemiStandardNonPolar	mainlib
Hexanal	4.188	44.052	525921481	204381387	1237122690	C6H12O	66-25-1	907	907	0.50566	SemiStandardNonPolar	mainlib	Butanoic acid, methyl ester	2.78	42.966	59535026	24590707	103425069	C5H10O2	623-42-7	961	961	0.0145026	SemiStandardNonPolar	mainlib	2-Propanol, 1-ethoxy-	3.253	45.052	763850	172507	172507	C5H12O2	1569-02-4	894	894	0.000971091	SemiStandardNonPolar	mainlib
2-Hexenal	5.631	41.047	9382248	1995473	10511220	C6H10O	505-57-7	873	875	0.00902078	SemiStandardNonPolar	mainlib	Toluene	3.501	91.064	133576603	44349074	109923263	C7H8	108-88-3	924	924	0.0325389	SemiStandardNonPolar	mainlib	1-Pentanol	3.481	42.079	9173280	2470867	9295018	C5H12O	71-41-0	873	873	0.0116621	SemiStandardNonPolar	mainlib
Ethylbenzene	6.231	91.062	4634389	1034873	2114371	C8H10	100-41-4	878	879	0.00445584	SemiStandardNonPolar	mainlib	Cyclopentanecarboxaldehyde	3.572	41.049	2373368	607848	1364884	C6H10O	872-53-7	837	837	0.000578146	SemiStandardNonPolar	mainlib	Toluene	3.501	91.071	117609792	28556900	70073231	C7H8	108-88-3	940	941	0.149519	SemiStandardNonPolar	mainlib
1-Butyne, 3-ethoxy-3-methyl-	6.425	97.087	3118038	663603	756166	C7H12O	7740-69-4	883	999	0.00299791	SemiStandardNonPolar	mainlib	Toluene	3.666	91.064	8437164	1589996	2930093	C7H8	108-88-3	927	927	0.00205527	SemiStandardNonPolar	mainlib	Butanoic acid, 2-methyl-, methyl ester	3.706	57.081	1600677	475236	1328541	C6H12O2	868-57-5	852	852	0.00203496	SemiStandardNonPolar	mainlib
trans-2-Hexenol	6.445	57.039	64298289	20814324	76487956	C6H12O		871	888	0.0618211	SemiStandardNonPolar	mainlib	Butanoic acid, 2-methyl-, methyl ester	3.689	57.068	22784793	8147103	40620087	C6H12O2	868-57-5	909	909	0.00555031	SemiStandardNonPolar	mainlib	Toluene	4.145	91.071	2114220	763818	1135132	C7H8	108-88-3	813	853	0.00268783	SemiStandardNonPolar	mainlib
1-Hexanol	6.546	56.075	44254048	10915655	44098656	C6H14O	111-27-3	858	858	0.0425491	SemiStandardNonPolar	mainlib	1,3,5-Cycloheptatriene	4.148	91.064	1305809	622174	1129772	C7H8	544-25-2	902	963	0.000318091	SemiStandardNonPolar	mainlib	Hexanal	4.155	41.042	295023512	99621522	606379332	C6H12O	66-25-1	908	908	0.375067	SemiStandardNonPolar	mainlib
Ethylbenzene	7.452	91.062	4359031	768018	2154203	C8H10	100-41-4	869	873	0.00419109	SemiStandardNonPolar	mainlib	2-Ethyl-3-vinyloxirane	4.155	69.06	13558650	5389098	13515303	C6H10O	34485-78-4	799	814	0.00330285	SemiStandardNonPolar	mainlib	2-Hexenal	5.812	41.042	135510404	28145504	166735053	C6H10O	505-57-7	934	934	0.172276	SemiStandardNonPolar	mainlib
Heptanal	7.804	41.047	3164547	802525	5155116	C7H14O	111-71-7	827	827	0.00304263	SemiStandardNonPolar	mainlib	Hexanal	4.158	41.049	382798160	142510540	872394970	C6H12O	66-25-1	906	906	0.0932486	SemiStandardNonPolar	mainlib	Ethylbenzene	6.208	91.071	3496880	603489	603489	C8H10	100-41-4	855	861	0.00444562	SemiStandardNonPolar	mainlib
3-Penten-2-one	9.477	69.058	535042	146827	332947	C5H8O	625-33-2	820	832	0.000514429	SemiStandardNonPolar	mainlib	2-Hexenal	5.614	41.049	4459114	947034	4660231	C6H10O	505-57-7	833	834	0.00108623	SemiStandardNonPolar	mainlib	Octane, 4-methyl-	6.295	43.075	3923624	953811	3937731	C9H20	2216-34-4	860	860	0.00498814	SemiStandardNonPolar	mainlib
2-Heptenal, (Z)-	9.786	41.047	21495216	5645785	36261090	C7H12O	57266-86-1	930	941	0.0206671	SemiStandardNonPolar	mainlib	2-Hexenal	5.839	41.049	649045772	166459234	1061551097	C6H10O	505-57-7	949	949	0.158106	SemiStandardNonPolar	mainlib	Benzene, 1,3-dimethyl-	6.513	91.071	6227689	1430815	2503277	C8H10	108-38-3	886	912	0.00791733	SemiStandardNonPolar	mainlib
1-Octen-3-one	10.57	55.037	27634597	6836335	21419615	C8H14O	4312-99-6	870	881	0.0265699	SemiStandardNonPolar	mainlib	4,6-Octadiyn-3-one, 2-methyl-	6.201	91.064	3433210	704699	1217252	C9H10O	29743-33-7	835	897	0.00083632	SemiStandardNonPolar	mainlib	p-Xylene	7.422	91.071	2447094	429287	429287	C8H10	106-42-3	811	812	0.00311102	SemiStandardNonPolar	mainlib
1-Octen-3-ol	10.624	57.039	10955972	3107359	6215384	C8H16O	3391-86-4	818	818	0.0105339	SemiStandardNonPolar	mainlib	trans-2-Hexenol	6.415	57.068	50518837	15777162	70601606	C6H12O		817	858	0.0123062	SemiStandardNonPolar	mainlib	Heptanal	7.767	41.042	5382951	1287269	7715908	C7H14O	111-71-7	900	900	0.0068434	SemiStandardNonPolar	mainlib
Phenol	10.761	94.043	8342516	2034815	7957339	C6H6O	108-95-2	814	834	0.00802111	SemiStandardNonPolar	mainlib	Cyclopropane, propyl-	6.519	56.084	35451746	8325504	26782771	C6H12	2415-72-7	882	893	0.00863595	SemiStandardNonPolar	mainlib	Hexanoic acid, methyl ester	8.699	74.038	5174845	1041966	3472343	C7H14O2	106-70-7	888	903	0.00657884	SemiStandardNonPolar	mainlib
2,5-Octanedione	10.788	43.053	14741251	4848516	7432062	C8H14O2	3214-41-3	818	820	0.0141733	SemiStandardNonPolar	mainlib	1-Butanol, 3-methyl-, acetate	6.875	42.966	3056957	984955	2619506	C7H14O2	123-92-2	860	860	0.000744666	SemiStandardNonPolar	mainlib	2,3-Octanedione	10.772	43.075	12576240	4140203	7762208	C8H14O2	585-25-1	823	834	0.0159883	SemiStandardNonPolar	mainlib
5-Hepten-2-one, 6-methyl-	10.876	43.053	12972288	3156900	11815642	C8H14O	110-93-0	862	868	0.0124725	SemiStandardNonPolar	mainlib	1-Butanol, 2-methyl-, acetate	6.962	42.966	13895404	3612601	6702807	C7H14O2	624-41-9	837	837	0.00338488	SemiStandardNonPolar	mainlib	Pentane, 2,2,4,4-tetramethyl-	10.916	57.081	5790547	1773255	3203460	C9H20	1070-87-7	822	838	0.00736158	SemiStandardNonPolar	mainlib
2-Pentyn-4-one	11.583	67.064	1905727	319367	429358	C5H6O	7299-55-0	888	942	0.00183231	SemiStandardNonPolar	mainlib	Heptanal	7.77	41.049	4512535	1215007	7525054	C7H14O	111-71-7	857	857	0.00109924	SemiStandardNonPolar	mainlib	Furan, 2-pentyl-	11.013	81.118	2283990	483347	483347	C9H14O	3777-69-3	825	831	0.00290366	SemiStandardNonPolar	mainlib
2-(3-methyl-2-cyclopenten-1-yl)-2-methylpropionaldehyde	11.664	81.075	2117601	362240	465000	C10H16O		813	831	0.00203602	SemiStandardNonPolar	mainlib	Hexanoic acid, methyl ester	8.659	74.013	620471547	218286944	790147826	C7H14O2	106-70-7	951	951	0.151145	SemiStandardNonPolar	mainlib	2-Hexen-1-ol, acetate	11.842	43.075	3914843	930037	1280373	C8H14O2	10094-40-3	866	867	0.00497698	SemiStandardNonPolar	mainlib
Acetic acid, hexyl ester	11.758	43.053	10847569	4042311	11272297	C8H16O2	142-92-7	895	895	0.0104296	SemiStandardNonPolar	mainlib	Hexanoic acid, methyl ester	9.772	74.013	399552	179149	300550	C7H14O2	106-70-7	877	885	9.73297e-05	SemiStandardNonPolar	mainlib	Heptane, 2,5,5-trimethyl-	12.868	43.075	234899	89574	89574	C10H22	1189-99-7	813	813	0.00029863	SemiStandardNonPolar	mainlib
2-Hexen-1-ol, acetate, (Z)-	11.838	43.053	30158567	9514734	30428584	C8H14O2	56922-75-9	898	899	0.0289967	SemiStandardNonPolar	mainlib	2-Heptenal, (Z)-	9.786	41.049	5593319	1477268	8005280	C7H12O	57266-86-1	842	846	0.00136252	SemiStandardNonPolar	mainlib	Decane, 2,3,5,8-tetramethyl-	13.086	43.075	4357720	1433572	7841063	C14H30	192823-15-7	843	845	0.00554002	SemiStandardNonPolar	mainlib
Cyclobutane, 1,2-bis(1-methylethenyl)-, trans-	12.193	93.066	750591	175914	1133044	C10H16	19465-02-2	866	867	0.000721673	SemiStandardNonPolar	mainlib	Decane, 2,2-dimethyl-	10.916	57.068	12708360	4112767	8024072	C12H26	17302-37-3	824	828	0.00309572	SemiStandardNonPolar	mainlib	Hexane, 3,3-dimethyl-	13.25	43.075	1942468	616556	2219247	C8H18	563-16-6	897	909	0.00246948	SemiStandardNonPolar	mainlib
2-Octenal, (E)-	13.089	41.047	10294692	2914934	19691140	C8H14O	2548-87-0	869	869	0.00989807	SemiStandardNonPolar	mainlib	Furan, 2-pentyl-	11.007	81.091	6488034	1718426	3656057	C9H14O	3777-69-3	851	858	0.00158047	SemiStandardNonPolar	mainlib	Nonanal	14.427	41.042	10179655	3244393	22477825	C9H18O	124-19-6	902	902	0.0129415	SemiStandardNonPolar	mainlib
5-Isopropyl-3,3-dimethyl-2-methylene-2,3-dihydrofuran	13.575	136.587	373064	114355	304225	C10H16O	81250-44-4	949	949	0.000358691	SemiStandardNonPolar	mainlib	3-Hexen-1-ol, acetate, (Z)-	11.526	42.966	19610409	5264750	16315570	C8H14O2	3681-71-8	935	935	0.00477704	SemiStandardNonPolar	mainlib	Hexane, 3,3-dimethyl-	14.541	43.075	1763999	524971	1606755	C8H18	563-16-6	854	902	0.00224259	SemiStandardNonPolar	mainlib
Phenol, 2-methoxy-	14.055	81.075	1136713	224839	661414	C7H8O2	32994	881	889	0.00109292	SemiStandardNonPolar	mainlib	Furan, 2-propyl-	11.634	81.091	1775862	384940	509457	C7H10O	4229-91-8	831	855	0.000432595	SemiStandardNonPolar	mainlib	Phenylethyl Alcohol	14.686	91.071	3096908	510781	779704	C8H10O	22258	867	868	0.00393713	SemiStandardNonPolar	mainlib
5-Hepten-3-one, 5-ethyl-4-methyl-	14.289	57.039	2675007	698308	1480508	C10H18O	74764-56-0	837	850	0.00257195	SemiStandardNonPolar	mainlib	Acetic acid, hexyl ester	11.728	42.966	277468624	106344839	321231050	C8H16O2	142-92-7	909	909	0.0675906	SemiStandardNonPolar	mainlib	trans-2-Nonenal	15.946	41.042	654338	202399	202399	C9H16O		811	811	0.000831867	SemiStandardNonPolar	mainlib
Nonanal	14.447	41.047	5189233	1730172	13989191	C9H18O	124-19-6	912	912	0.00498931	SemiStandardNonPolar	mainlib	2-Hexen-1-ol, acetate, (Z)-	11.821	42.966	910903284	337730489	1054570820	C8H14O2	56922-75-9	950	950	0.221893	SemiStandardNonPolar	mainlib	Methyl salicylate	16.875	119.925	1000963	175792	175792	C8H8O3	119-36-8	843	843	0.00127253	SemiStandardNonPolar	mainlib
2,6-Nonadienal, (E,Z)-	15.792	41.047	1797178	510146	1777513	C9H14O	557-48-2	855	863	0.00172794	SemiStandardNonPolar	mainlib	Ethanone, 1-(methylenecyclopropyl)-	13.076	81.091	405329	155586	273556	C6H8O	62266-35-7	824	889	9.8737e-05	SemiStandardNonPolar	mainlib	Heptane, 2,5,5-trimethyl-	16.986	57.081	327805	111936	111936	C10H22	1189-99-7	805	820	0.000416742	SemiStandardNonPolar	mainlib
trans-2-Nonenal	15.953	41.047	2038736	640442	3729856	C9H16O		854	854	0.00196019	SemiStandardNonPolar	mainlib	2-Octenal, (E)-	13.082	41.049	4393538	1699842	12139037	C8H14O	2548-87-0	855	855	0.00107025	SemiStandardNonPolar	mainlib	Decanal	17.127	41.042	1082469	338767	1083725	C10H20O	112-31-2	896	896	0.00137615	SemiStandardNonPolar	mainlib
2-Decen-1-ol	17.147	41.047	730680	264513	1973591	C10H20O	22104-80-9	854	854	0.000702529	SemiStandardNonPolar	mainlib	3(2H)-Furanone, 4-methoxy-2,5-dimethyl-	13.146	42.966	34366638	11711006	40113650	C7H10O3	4077-47-8	915	918	0.00837162	SemiStandardNonPolar	mainlib	Benzaldehyde, 2,4-dimethyl-	17.399	133.021	344593	85040	85040	C9H10O	15764-16-6	830	846	0.000438085	SemiStandardNonPolar	mainlib
Diisopropyl adipate	22.754	129.064	858652	296022	1085598	C12H22O4	6938-94-9	830	834	0.000825571	SemiStandardNonPolar	mainlib	3-Ethyl-3-methylheptane	13.25	71.062	801817	224432	720877	C10H22	17302-01-1	816	830	0.00019532	SemiStandardNonPolar	mainlib	2-Decenal, (Z)-	18.505	41.042	880899	229454	229454	C10H18O	2497-25-8	859	859	0.0011199	SemiStandardNonPolar	mainlib
													Phenol, 2-methoxy-	13.995	109.019	12080137	3390591	14051171	C7H8O2	32994	934	934	0.00294269	SemiStandardNonPolar	mainlib	Dodecane, 4,6-dimethyl-	18.938	43.075	1350330	493891	2048730	C14H30	61141-72-8	834	834	0.00171669	SemiStandardNonPolar	mainlib
													Benzoic acid, methyl ester	14.149	105.033	45613719	13763363	44859031	C8H8O2	93-58-3	918	920	0.0111114	SemiStandardNonPolar	mainlib	2,5,5,8a-Tetramethyl-3,4,4a,5,6,8a-hexahydro-2H-chromene	19.196	178.983	292413	105550	105550	C13H22O	72746-44-2	812	812	0.000371748	SemiStandardNonPolar	mainlib
													Linalool	14.306	41.049	18438698	6819858	61665433	C10H18O	78-70-6	909	910	0.00449161	SemiStandardNonPolar	mainlib	3,5-Dimethyldodecane	19.394	43.075	1227642	324432	614440	C14H30	107770-99-0	820	820	0.00156071	SemiStandardNonPolar	mainlib
													Nonanal	14.431	41.049	8322854	2792801	21150260	C9H18O	124-19-6	908	908	0.00202742	SemiStandardNonPolar	mainlib	Heptane, 3-ethyl-5-methyl-	21.108	57.081	250741	85394	85394	C10H22	52896-90-9	846	875	0.00031877	SemiStandardNonPolar	mainlib
													4-Octenoic acid, methyl ester	14.769	42.966	2268413	704352	5729256	C9H16O2	1732-00-9	858	865	0.000552579	SemiStandardNonPolar	mainlib	Tridecane	21.614	57.081	1478322	567136	2170592	C13H28	629-50-5	864	877	0.00187941	SemiStandardNonPolar	mainlib
													Octanoic acid, methyl ester	15.001	74.013	220753622	80487867	295528996	C9H18O2	111-11-5	908	909	0.053775	SemiStandardNonPolar	mainlib	Octane, 2,3,7-trimethyl-	23.69	57.081	427867	154420	154420	C11H24	62016-34-6	801	816	0.000543952	SemiStandardNonPolar	mainlib
													Acetic acid, phenylmethyl ester	16.084	108.104	1558866	352405	1798874	C9H10O2	140-11-4	935	937	0.000379735	SemiStandardNonPolar	mainlib	Pentanoic acid, 5-hydroxy-, 2,4-di-t-butylphenyl esters	23.965	191.01	401863	143927	143927	C19H30O3	166273-38-7	826	829	0.000510893	SemiStandardNonPolar	mainlib
													Methyl salicylate	16.859	120.028	15974796	4407118	21763671	C8H8O3	119-36-8	888	901	0.00389142	SemiStandardNonPolar	mainlib
													Decanal	17.133	41.049	1182867	400726	3208429	C10H20O	112-31-2	900	900	0.000288143	SemiStandardNonPolar	mainlib
													n-Propyl benzoate	17.17	105.033	879757	208825	561545	C10H12O2	2315-68-6	879	891	0.000214306	SemiStandardNonPolar	mainlib
													1,4-Benzenedicarboxaldehyde	17.398	133.012	497604	125062	496076	C8H6O2	623-27-8	843	874	0.000121215	SemiStandardNonPolar	mainlib
													2-Decenal, (Z)-	18.502	41.049	1196291	394715	3083649	C10H18O	2497-25-8	909	909	0.000291413	SemiStandardNonPolar	mainlib
													Decanoic acid, methyl ester	19.957	74.013	2215283	766066	2572654	C11H22O2	110-42-9	857	857	0.000539637	SemiStandardNonPolar	mainlib
													Undecane, 3,7-dimethyl-	21.617	57.068	941163	353913	1554948	C13H28	17301-29-0	820	820	0.000229265	SemiStandardNonPolar	mainlib
													(1R,4aS,8aR)-1-Isopropyl-4,7-dimethyl-1,2,4a,5,6,8a-hexahydronaphthalene	23.824	105.033	1012599	395377	2054191	C15H24	20085-19-2	822	829	0.000246666	SemiStandardNonPolar	mainlib
YZ10
cold													RT													heat
Component Name	Retention Time	Reference m/z	BP Area	BP Height	TIC	Formula (mol ion)	CAS No.	SI	RSI	Content (%)	Selected Column Type	Library Name	Component Name	Retention Time	Reference m/z	BP Area	BP Height	TIC	Formula (mol ion)	CAS No.	SI	RSI	Content (%)	Selected Column Type	Library Name	Component Name	Retention Time	Reference m/z	BP Area	BP Height	TIC	Formula (mol ion)	CAS No.	SI	RSI	Content (%)	Selected Column Type	Library Name
Ethanol	1.462	45.048	12034607	4891416	8043495	C2H6O	64-17-5	908	908	0.00675883	SemiStandardNonPolar	mainlib	Ethanol	1.465	45.003	9278255	4408435	6678039	C2H6O	64-17-5	898	898	0.00213684	SemiStandardNonPolar	mainlib	Acetaldehyde	1.382	44.046	12866081	4432533	7711331	C2H4O	75-07-0	966	966	0.00986821	SemiStandardNonPolar	mainlib
Acetone	1.523	43.028	116882176	55145968	86063611	C3H6O	67-64-1	932	935	0.065643	SemiStandardNonPolar	mainlib	Acetic acid, methyl ester	1.6	43.027	597733949	255532452	359874379	C3H6O2	79-20-9	922	922	0.137662	SemiStandardNonPolar	mainlib	Ethanol	1.442	45.046	12273095	5845742	9446068	C2H6O	64-17-5	925	925	0.00941339	SemiStandardNonPolar	mainlib
Acetic acid, methyl ester	1.6	43.028	24255872	6496886	8510928	C3H6O2	79-20-9	934	939	0.0136225	SemiStandardNonPolar	mainlib	Methyl propionate	2.002	57.059	2598184	994100	1710240	C4H8O2	554-12-1	939	939	0.000598378	SemiStandardNonPolar	mainlib	Hydroperoxide, 1-methylethyl	1.506	43.076	15350292	7222499	13682691	C3H8O2	3031-75-2	802	819	0.0117736	SemiStandardNonPolar	mainlib
Ethyl Acetate	1.898	43.028	20689894	7696922	11345389	C4H8O2	141-78-6	827	827	0.0116198	SemiStandardNonPolar	mainlib	Isopropyl acetate	2.207	43.027	6523986	2618456	4307548	C5H10O2	108-21-4	925	925	0.00150251	SemiStandardNonPolar	mainlib	Acetic acid, methyl ester	1.579	43.076	118555670	47667150	66503621	C3H6O2	79-20-9	948	948	0.0909315	SemiStandardNonPolar	mainlib
Benzene	2.227	78.07	395529	120234	208883	C6H6	71-43-2	865	865	0.000222136	SemiStandardNonPolar	mainlib	1-Penten-3-one	2.418	55.048	11413760	3849245	5405224	C5H8O	1629-58-9	835	837	0.00262866	SemiStandardNonPolar	mainlib	Ethyl Acetate	1.885	43.076	21860943	8098252	11638286	C4H8O2	141-78-6	848	849	0.0167672	SemiStandardNonPolar	mainlib
Methane, diethoxy-	2.311	59.034	962476	287505	526825	C5H12O2	462-95-3	876	876	0.000540542	SemiStandardNonPolar	mainlib	Pentanal	2.512	44.049	16293946	6467468	24500617	C5H10O	110-62-3	874	898	0.0037526	SemiStandardNonPolar	mainlib	Isopropyl acetate	2.193	43.076	691601	290927	290927	C5H10O2	108-21-4	903	903	0.000530454	SemiStandardNonPolar	mainlib
Benzene, 1,1'-(1,1,10,10-tetramethyl-1,10-decanediyl)bis[3,4-dimethyl-	2.327	147.09	417612	182387	220071	C30H46	63934-83-8	840	861	0.000234538	SemiStandardNonPolar	mainlib	Butanoic acid, methyl ester	2.8	43.027	51280694	21066536	88661842	C5H10O2	623-42-7	951	953	0.0118103	SemiStandardNonPolar	mainlib	Benzene	2.213	78.064	840787	278227	278227	C6H6	71-43-2	872	910	0.000644879	SemiStandardNonPolar	mainlib
1-Penten-3-one	2.401	55.04	14315855	4773220	6970362	C5H8O	1629-58-9	828	837	0.00804002	SemiStandardNonPolar	mainlib	Toluene	3.521	91.058	181637270	62214380	153620770	C7H8	108-88-3	929	929	0.0418322	SemiStandardNonPolar	mainlib	di-tert-Butyl dicarbonate	2.361	57.067	2216676	668436	668436	C10H18O5	24424-99-5	840	862	0.00170018	SemiStandardNonPolar	mainlib
1-Penten-3-one	2.488	55.04	4396444	1363079	1681413	C5H8O	1629-58-9	823	848	0.00246912	SemiStandardNonPolar	mainlib	Butanoic acid, 2-methyl-, methyl ester	3.712	57.059	20602501	7374067	38045933	C6H12O2	868-57-5	906	906	0.00474488	SemiStandardNonPolar	mainlib	1-Penten-3-one	2.398	55.055	5812664	1856011	2067747	C5H8O	1629-58-9	829	829	0.00445828	SemiStandardNonPolar	mainlib
Pentanal	2.498	44.055	7889162	2842273	8740520	C5H10O	110-62-3	801	833	0.00443068	SemiStandardNonPolar	mainlib	Hexanal	4.182	44.049	419183613	161687476	991330301	C6H12O	66-25-1	904	904	0.0965405	SemiStandardNonPolar	mainlib	Pentanal	2.485	44.046	33026080	12842054	41796438	C5H10O	110-62-3	866	891	0.0253308	SemiStandardNonPolar	mainlib
Furan, 2-ethyl-	2.555	81.077	535160	153906	292593	C6H8O	3208-16-0	806	817	0.000300555	SemiStandardNonPolar	mainlib	2-Hexenal	5.627	41.05	5754905	1282271	7018685	C6H10O	505-57-7	873	873	0.00132539	SemiStandardNonPolar	mainlib	Butanoic acid, methyl ester	2.793	43.076	3340022	1269869	4994357	C5H10O2	623-42-7	932	937	0.00256178	SemiStandardNonPolar	mainlib
Toluene	3.504	91.075	18710332	5056999	12536482	C7H8	108-88-3	941	941	0.010508	SemiStandardNonPolar	mainlib	2-Hexenal	5.865	41.05	749999778	186647472	1204418979	C6H10O	505-57-7	948	949	0.17273	SemiStandardNonPolar	mainlib	Cyclobutanone, 2,2,3-trimethyl-	2.961	55.055	709809	164437	164437	C7H12O	1449-49-6	884	896	0.000544419	SemiStandardNonPolar	mainlib
1,3,5-Cycloheptatriene	4.132	91.075	486651	222767	369533	C7H8	544-25-2	917	957	0.000273311	SemiStandardNonPolar	mainlib	Ethylbenzene	6.221	91.058	3333439	756328	1628158	C8H10	100-41-4	863	863	0.000767711	SemiStandardNonPolar	mainlib	1-Pentanol	3.471	42.068	20270696	5976140	21840997	C5H12O	71-41-0	894	894	0.0155475	SemiStandardNonPolar	mainlib
Hexanal	4.145	44.055	425844110	165778149	1015435164	C6H12O	66-25-1	901	901	0.239161	SemiStandardNonPolar	mainlib	3,3'-Bifuran, 2,2',3,3'-tetrahydro-	6.425	69.053	6862684	2058734	2980492	C8H10O2	98869-94-4	874	881	0.00158052	SemiStandardNonPolar	mainlib	Toluene	3.498	91.06	154363515	43472884	107303732	C7H8	108-88-3	936	936	0.118396	SemiStandardNonPolar	mainlib
2-Hexenal	5.822	41.056	890706635	208328205	1065801704	C6H10O	505-57-7	817	817	0.503536	SemiStandardNonPolar	mainlib	trans-2-Hexenol	6.439	57.059	39104497	11847638	47876408	C6H12O		799	852	0.009006	SemiStandardNonPolar	mainlib	Cyclopentanecarboxaldehyde	3.561	41.05	4704083	1151008	1979015	C6H10O	872-53-7	807	852	0.003608	SemiStandardNonPolar	mainlib
2-Pentyn-4-one	5.963	67.063	9623359	1622264	2188760	C5H6O	7299-55-0	919	928	0.00540464	SemiStandardNonPolar	mainlib	Cyclopropane, propyl-	6.539	56.085	27680719	6501632	21066178	C6H12	2415-72-7	884	894	0.00637504	SemiStandardNonPolar	mainlib	Butanoic acid, 2-methyl-, methyl ester	3.709	57.067	1319090	297876	544463	C6H12O2	868-57-5	810	810	0.00101173	SemiStandardNonPolar	mainlib
Ethylbenzene	6.171	91.075	4264618	936059	1830429	C8H10	100-41-4	924	924	0.00239508	SemiStandardNonPolar	mainlib	1-Butanol, 3-methyl-, acetate	6.892	43.027	3376556	1045303	2260084	C7H14O2	123-92-2	831	831	0.000777641	SemiStandardNonPolar	mainlib	Hexanal	4.155	44.046	405276886	146959138	906294122	C6H12O	66-25-1	905	905	0.310845	SemiStandardNonPolar	mainlib
2-Methyl-3-pentyn-2-ol	6.365	82.953	4147630	1493188	2014111	C6H10O	590-38-5	928	932	0.00232938	SemiStandardNonPolar	mainlib	1-Butanol, 2-methyl-, acetate	6.975	43.027	14236927	3655998	8664304	C7H14O2	624-41-9	894	894	0.00327885	SemiStandardNonPolar	mainlib	Heptane, 4,4-dimethyl-	4.581	84.947	234317	83916	83916	C9H20	1068-19-5	809	817	0.00017972	SemiStandardNonPolar	mainlib
trans-2-Hexenol	6.379	56.979	61129558	18846713	69567138	C6H12O		868	884	0.0343314	SemiStandardNonPolar	mainlib	Heptanal	7.784	41.05	4468243	1273051	8610007	C7H14O	111-71-7	912	912	0.00102906	SemiStandardNonPolar	mainlib	Hexane, 2,4-dimethyl-	4.782	43.076	8975484	2737854	9783879	C8H18	589-43-5	890	908	0.00688414	SemiStandardNonPolar	mainlib
o-Xylene	7.395	91.075	3619820	723972	2063535	C8H10	95-47-6	887	887	0.00203295	SemiStandardNonPolar	mainlib	Hexanoic acid, methyl ester	8.672	74.016	564641846	200168416	724619109	C7H14O2	106-70-7	955	956	0.13004	SemiStandardNonPolar	mainlib	2,4-Dimethyl-1-heptene	5.429	43.076	3016299	845353	2948989	C9H18	19549-87-2	903	903	0.00231348	SemiStandardNonPolar	mainlib
Heptanal	7.75	41.056	1966569	538157	3516179	C7H14O	111-71-7	857	857	0.00110446	SemiStandardNonPolar	mainlib	2-Heptenal, (Z)-	9.796	41.05	4940216	1268801	7099900	C7H12O	57266-86-1	847	852	0.00113776	SemiStandardNonPolar	mainlib	2-Hexenal	5.815	41.05	318577713	76373434	477797627	C6H10O	505-57-7	940	940	0.244347	SemiStandardNonPolar	mainlib
Hexanoic acid, methyl ester	8.669	74.093	6026160	1441841	5770270	C7H14O2	106-70-7	847	858	0.00338439	SemiStandardNonPolar	mainlib	n-Caproic acid vinyl ester	10.778	43.027	18046294	6159908	13062889	C8H14O2	3050-69-9	847	865	0.00415617	SemiStandardNonPolar	mainlib	Ethylbenzene	6.197	91.06	4198437	839864	1087915	C8H10	100-41-4	896	905	0.00322018	SemiStandardNonPolar	mainlib
2-Heptenal, (Z)-	9.759	41.056	6080051	1582248	10029932	C7H12O	57266-86-1	922	931	0.00341466	SemiStandardNonPolar	mainlib	Decane, 2,2-dimethyl-	10.926	57.059	11082776	3781595	7671884	C12H26	17302-37-3	868	871	0.00255243	SemiStandardNonPolar	mainlib	Octane, 4-methyl-	6.288	43.076	9198297	2531889	10620893	C9H20	2216-34-4	884	885	0.00705504	SemiStandardNonPolar	mainlib
Phenol	10.742	94.04	7452307	1387191	4578968	C6H6O	108-95-2	883	889	0.00418534	SemiStandardNonPolar	mainlib	Furan, 2-pentyl-	11.016	81.082	6694136	1870284	4138296	C9H14O	3777-69-3	858	862	0.0015417	SemiStandardNonPolar	mainlib	1-Hexene	6.516	56.08	19505445	4489279	14855162	C6H12	592-41-6	848	857	0.0149606	SemiStandardNonPolar	mainlib
Furan, 2-pentyl-	10.996	81.077	3095214	768324	1552663	C9H14O	3777-69-3	868	868	0.00173832	SemiStandardNonPolar	mainlib	Hexanoic acid, ethyl ester	11.305	43.027	1392165	584324	3716942	C8H16O2	123-66-0	896	896	0.000320624	SemiStandardNonPolar	mainlib	o-Xylene	7.421	91.06	3368774	663085	913907	C8H10	95-47-6	901	903	0.00258383	SemiStandardNonPolar	mainlib
Octanal	11.362	41.056	1516311	475380	3367776	C8H16O	124-13-0	820	821	0.000851585	SemiStandardNonPolar	mainlib	3-Hexen-1-ol, acetate, (Z)-	11.533	43.027	27278662	6052188	18373842	C8H14O2	3681-71-8	939	939	0.00628244	SemiStandardNonPolar	mainlib	Heptanal	7.773	41.05	3515140	879040	4496343	C7H14O	111-71-7	890	890	0.00269609	SemiStandardNonPolar	mainlib
3-Hexen-1-ol, acetate, (Z)-	11.536	43.028	2065833	472508	1125074	C8H14O2	3681-71-8	801	801	0.00116021	SemiStandardNonPolar	mainlib	Acetic acid, hexyl ester	11.734	43.027	275970587	106309108	322928520	C8H16O2	142-92-7	906	906	0.0635577	SemiStandardNonPolar	mainlib	2-Heptenal, (Z)-	9.789	41.05	4554273	882943	3900052	C7H12O	57266-86-1	880	882	0.0034931	SemiStandardNonPolar	mainlib
Acetic acid, hexyl ester	11.721	43.028	23670940	9135544	26490933	C8H16O2	142-92-7	907	907	0.013294	SemiStandardNonPolar	mainlib	2-Hexen-1-ol, acetate, (Z)-	11.825	43.027	908674815	337838509	1030539005	C8H14O2	56922-75-9	942	942	0.209273	SemiStandardNonPolar	mainlib	Benzaldehyde	9.91	77.014	2443101	233509	233509	C7H6O	100-52-7	880	880	0.00187384	SemiStandardNonPolar	mainlib
2-Hexen-1-ol, acetate, (Z)-	11.805	43.028	69618082	23152526	71969126	C8H14O2	56922-75-9	914	914	0.0390987	SemiStandardNonPolar	mainlib	Heptanoic acid, methyl ester	12.083	43.027	13006759	2902730	12585499	C8H16O2	106-73-0	861	861	0.00299554	SemiStandardNonPolar	mainlib	1-Octen-3-ol	10.607	57.067	8570173	2200639	4560432	C8H16O	3391-86-4	849	849	0.00657327	SemiStandardNonPolar	mainlib
Cyclobutane, 1,2-bis(1-methylethenyl)-, trans-	12.163	93.083	603666	141690	924926	C10H16	19465-02-2	843	845	0.000339029	SemiStandardNonPolar	mainlib	2-Octenal, (E)-	13.086	41.05	3959759	1574254	10980628	C8H14O	2548-87-0	828	829	0.000911957	SemiStandardNonPolar	mainlib	n-Caproic acid vinyl ester	10.765	43.076	27826136	9646814	18036365	C8H14O2	3050-69-9	826	832	0.0213425	SemiStandardNonPolar	mainlib
1-Hexanol, 2-ethyl-	12.22	56.979	1503241	450218	1396796	C8H18O	104-76-7	808	808	0.000844245	SemiStandardNonPolar	mainlib	3(2H)-Furanone, 4-methoxy-2,5-dimethyl-	13.149	43.027	45715187	15109364	51892706	C7H10O3	4077-47-8	918	923	0.0105285	SemiStandardNonPolar	mainlib	Decane, 2,2-dimethyl-	10.916	57.067	10130497	3244814	5870735	C12H26	17302-37-3	820	820	0.00777003	SemiStandardNonPolar	mainlib
2-Octenal, (E)-	13.076	41.056	5422114	1586276	11535774	C8H14O	2548-87-0	853	853	0.00304515	SemiStandardNonPolar	mainlib	Phenol, 2-methoxy-	14.001	109.031	10900251	3054455	12645306	C7H8O2	32994	938	940	0.00251039	SemiStandardNonPolar	mainlib	Furan, 2-pentyl-	11.013	81.119	3099042	782013	782013	C9H14O	3777-69-3	830	841	0.00237695	SemiStandardNonPolar	mainlib
Ethanone, 1-(2,4-dihydroxyphenyl)-	13.562	136.846	376585	114075	378802	C8H8O3	89-84-9	816	823	0.000211496	SemiStandardNonPolar	mainlib	Benzoic acid, methyl ester	14.159	105.033	20157046	5511421	17385469	C8H8O2	93-58-3	924	927	0.00464229	SemiStandardNonPolar	mainlib	Benzene, 1,4-dichloro-	11.607	145.962	1066367	233316	233316	C6H4Cl2	106-46-7	906	906	0.000817897	SemiStandardNonPolar	mainlib
Phenol, 2-methoxy-	14.075	109.09	1176511	306332	1035879	C7H8O2	1990-05-01	818	822	0.000660748	SemiStandardNonPolar	mainlib	Linalool	14.31	41.05	16146198	5989057	55028358	C10H18O	78-70-6	912	912	0.00371857	SemiStandardNonPolar	mainlib	2-Hexen-1-ol, acetate	11.848	43.076	1237495	385553	385553	C8H14O2	10094-40-3	803	807	0.000949152	SemiStandardNonPolar	mainlib
5-Hepten-3-one, 5-ethyl-4-methyl-	14.286	56.979	7751283	1784180	4964515	C10H18O	74764-56-0	836	844	0.00435325	SemiStandardNonPolar	mainlib	Nonanal	14.434	41.05	9225595	3019702	22125416	C9H18O	124-19-6	910	910	0.00212471	SemiStandardNonPolar	mainlib	2-Propyl-1-pentanol	12.22	57.067	2946440	918692	2673959	C8H18O	58175-57-8	883	884	0.0022599	SemiStandardNonPolar	mainlib
5-Hepten-3-one, 5-ethyl-4-methyl-	14.404	125.011	334818	107571	223090	C10H18O	74764-56-0	891	896	0.000188039	SemiStandardNonPolar	mainlib	4-Octenoic acid, methyl ester	14.769	43.027	2405435	715006	5979633	C9H16O2	1732-00-9	835	840	0.000553986	SemiStandardNonPolar	mainlib	Bicyclo[3.2.0]hepta-2,6-diene	12.656	91.06	993125	195811	195811	C7H8	2422-86-8	813	881	0.000761721	SemiStandardNonPolar	mainlib
Nonanal	14.43	56.979	6941615	2078493	15443499	C9H18O	124-19-6	920	921	0.00389853	SemiStandardNonPolar	mainlib	Octanoic acid, methyl ester	15.001	74.016	210157060	77260120	277925402	C9H18O2	111-11-5	903	904	0.0484005	SemiStandardNonPolar	mainlib	Octane, 2,6,6-trimethyl-	12.861	43.076	547444	195344	195344	C11H24	54166-32-4	803	803	0.000419886	SemiStandardNonPolar	mainlib
Propanoic acid, butyl ester	14.498	56.979	3145321	883063	1790243	C7H14O2	590-01-2	828	888	0.00176646	SemiStandardNonPolar	mainlib	trans-2-Nonenal	15.946	41.05	1427295	482522	3297542	C9H16O		895	895	0.000328715	SemiStandardNonPolar	mainlib	Heptane, 2,4-dimethyl-	13.25	43.076	2896248	955700	3841991	C9H20	2213-23-2	880	895	0.00222141	SemiStandardNonPolar	mainlib
2,6-Nonadienal, (E,Z)-	15.782	41.056	1795194	538084	1997434	C9H14O	557-48-2	838	844	0.00100821	SemiStandardNonPolar	mainlib	Acetic acid, phenylmethyl ester	16.094	108.107	699744	168484	661048	C9H10O2	140-11-4	869	876	0.000161155	SemiStandardNonPolar	mainlib	Cyclopropane, pentyl-	13.491	41.05	2100342	559587	2536162	C8H16	2511-91-3	864	872	0.00161095	SemiStandardNonPolar	mainlib
trans-2-Nonenal	15.94	41.056	2113172	646329	4505668	C9H16O		876	876	0.00118679	SemiStandardNonPolar	mainlib	Cyclohexanol, 5-methyl-2-(1-methylethyl)-, (1.alpha.,2.beta.,5.alpha.)-(卤)-	16.298	71.059	788901	252377	1809336	C10H20O	15356-70-4	875	875	0.000181689	SemiStandardNonPolar	mainlib	Nonanal	14.424	41.05	12989802	4210842	29632377	C9H18O	124-19-6	909	909	0.0099631	SemiStandardNonPolar	mainlib
Decanal	17.137	41.056	784009	280417	2490750	C10H20O	112-31-2	887	887	0.000440312	SemiStandardNonPolar	mainlib	Methyl salicylate	16.865	120.032	7843999	1815662	9792466	C8H8O3	119-36-8	857	879	0.00180652	SemiStandardNonPolar	mainlib	Hexane, 3,3-dimethyl-	14.538	43.076	1795642	556192	1735289	C8H18	563-16-6	843	847	0.00137725	SemiStandardNonPolar	mainlib
													Butane, 2,2-dimethyl-	16.993	57.059	354609	135896	397365	C6H14	75-83-2	813	821	8.16686e-05	SemiStandardNonPolar	mainlib	Phenylethyl Alcohol	14.695	91.06	1144353	219507	219507	C8H10O	22258	834	834	0.000877712	SemiStandardNonPolar	mainlib
													Decanal	17.137	41.05	987741	339223	2498947	C10H20O	112-31-2	892	893	0.000227483	SemiStandardNonPolar	mainlib	Camphor	15.534	95.084	409079	144241	144241	C10H16O	76-22-2	800	800	0.000313761	SemiStandardNonPolar	mainlib
													2-Decenal, (Z)-	18.505	41.05	1198036	389051	2996748	C10H18O	2497-25-8	888	889	0.000275915	SemiStandardNonPolar	mainlib	2,6-Nonadienal, (E,Z)-	15.785	41.05	1289646	341549	341549	C9H14O	557-48-2	825	825	0.000989151	SemiStandardNonPolar	mainlib
													Undecane, 4,7-dimethyl-	19.397	57.059	952478	332579	1380279	C13H28	17301-32-5	825	846	0.000219361	SemiStandardNonPolar	mainlib	trans-2-Nonenal	15.936	41.05	2692986	776483	3434520	C9H16O		872	872	0.0020655	SemiStandardNonPolar	mainlib
													Decanoic acid, methyl ester	19.957	74.016	2495156	884285	2869277	C11H22O2	110-42-9	819	819	0.00057465	SemiStandardNonPolar	mainlib	Cyclohexanol, 1-methyl-4-(1-methylethyl)-	16.292	71.074	1431474	445506	2340478	C10H20O	21129-27-1	906	907	0.00109793	SemiStandardNonPolar	mainlib
													Dodecane	21.617	57.059	1487924	575349	2680097	C12H26	112-40-3	847	850	0.000342678	SemiStandardNonPolar	mainlib	Naphthalene	16.563	128.054	1083778	229900	229900	C10H8	91-20-3	880	882	0.000831252	SemiStandardNonPolar	mainlib
													2,4-Di-tert-butylphenol, acetate	23.971	191.001	561620	212033	414604	C16H24O2	104316-22-5	834	839	0.000129345	SemiStandardNonPolar	mainlib	2,2,4-Trimethyl-3-pentanone	16.986	57.067	818632	282471	538292	C8H16O	5857-36-3	818	822	0.000627886	SemiStandardNonPolar	mainlib
													Decane, 3-ethyl-3-methyl-	27.717	71.059	844373	292882	1638168	C13H28	17312-66-2	837	867	0.000194464	SemiStandardNonPolar	mainlib	Decanal	17.127	41.05	2083110	676945	3766830	C10H20O	112-31-2	903	903	0.00159773	SemiStandardNonPolar	mainlib
													2-((Pent-4-enyloxy)carbonyl)benzoic acid	30.477	149.069	646870	212991	274872	C13H14O4	190184-82-8	888	889	0.000148978	SemiStandardNonPolar	mainlib	Decane, 3,7-dimethyl-	18.938	43.076	1322915	480096	1990575	C12H26	17312-54-8	855	857	0.00101467	SemiStandardNonPolar	mainlib
																										Undecane, 2,4-dimethyl-	19.39	57.067	4643066	1612777	7069519	C13H28	17312-80-0	883	883	0.00356121	SemiStandardNonPolar	mainlib
																										Tetradecane	21.61	57.067	8363203	3263501	15589334	C14H30	629-59-4	878	878	0.00641453	SemiStandardNonPolar	mainlib
																										Diisopropyl adipate	22.74	43.076	9406757	3487127	21029028	C12H22O4	6938-94-9	901	909	0.00721493	SemiStandardNonPolar	mainlib
																										Octane, 2,4,6-trimethyl-	22.922	57.067	572923	178789	178789	C11H24	62016-37-9	810	812	0.000439429	SemiStandardNonPolar	mainlib
																										Octane, 2,4,6-trimethyl-	23.693	57.067	1264764	435470	1754592	C11H24	62016-37-9	842	863	0.000970067	SemiStandardNonPolar	mainlib
CK
cold													RT													heat
Component Name	Retention Time	Reference m/z	BP Area	BP Height	TIC	Formula (mol ion)	CAS No.	SI	RSI	Content (%)	Selected Column Type	Library Name	Component Name	Retention Time	Reference m/z	BP Area	BP Height	TIC	Formula (mol ion)	CAS No.	SI	RSI	Content (%)	Selected Column Type	Library Name	Component Name	Retention Time	Reference m/z	BP Area	BP Height	TIC	Formula (mol ion)	CAS No.	SI	RSI	Content (%)	Selected Column Type	Library Name
Acetone	1.516	43.042	138946223	62715229	97574917	C3H6O	67-64-1	932	936	0.0108201	SemiStandardNonPolar	mainlib	Ethanol	1.469	44.991	7428445	3590047	5883674	C2H6O	64-17-5	917	917	0.00193295	SemiStandardNonPolar	mainlib	Acetaldehyde	1.388	44.039	17844971	5841674	10723150	C2H4O	75-07-0	963	963	0.0134388	SemiStandardNonPolar	mainlib
Ethyl Acetate	1.898	43.042	10866518	3683871	5352506	C4H8O2	141-78-6	840	840	0.000846207	SemiStandardNonPolar	mainlib	Acetic acid, methyl ester	1.6	43.026	557013441	233827141	329337326	C3H6O2	79-20-9	924	924	0.14494	SemiStandardNonPolar	mainlib	Ethanol	1.445	45.046	28306844	13873538	24237495	C2H6O	64-17-5	822	822	0.0213174	SemiStandardNonPolar	mainlib
1-Penten-3-one	2.398	55.04	11184916	3585256	4951133	C5H8O	1629-58-9	840	840	0.000871001	SemiStandardNonPolar	mainlib	Acetic anhydride	1.908	43.026	7894992	2052335	2699997	C4H6O3	108-24-7	839	909	0.00205435	SemiStandardNonPolar	mainlib	Acetone	1.509	43.026	14886523	6913763	10660815	C3H6O	67-64-1	874	877	0.0112108	SemiStandardNonPolar	mainlib
Pentanal	2.495	44.048	5035261	1682366	5279052	C5H10O	110-62-3	869	879	0.00039211	SemiStandardNonPolar	mainlib	Methyl propionate	1.999	57.073	1889809	700034	1350220	C4H8O2	554-12-1	917	917	0.000491745	SemiStandardNonPolar	mainlib	Acetic acid, methyl ester	1.583	43.026	146236032	60357183	84265598	C3H6O2	79-20-9	957	957	0.110128	SemiStandardNonPolar	mainlib
1,3,5-Cycloheptatriene	3.504	91.073	5515166	1325028	3192886	C7H8	544-25-2	890	907	0.000429482	SemiStandardNonPolar	mainlib	Isopropyl acetate	2.2	43.026	4814443	1866433	3069452	C5H10O2	108-21-4	918	918	0.00125276	SemiStandardNonPolar	mainlib	Ethyl Acetate	1.878	43.026	51084536	18781163	28656390	C4H8O2	141-78-6	906	906	0.0384709	SemiStandardNonPolar	mainlib
1,3-Benzodioxol-2-one, hexahydro-, cis-	4.132	69.058	4855508	1834950	4727302	C7H10O3	19456-20-3	839	864	0.000378112	SemiStandardNonPolar	mainlib	2-Propenoic acid, oxiranylmethyl ester	2.404	55.039	12853457	4334510	5607859	C6H8O3	106-90-1	827	837	0.00334458	SemiStandardNonPolar	mainlib	Isopropyl acetate	2.183	43.026	2871709	650520	650520	C5H10O2	108-21-4	861	861	0.00216264	SemiStandardNonPolar	mainlib
Hexanal	4.135	41.052	165293392	60495357	372032599	C6H12O	66-25-1	891	891	0.0128719	SemiStandardNonPolar	mainlib	Pentanal	2.498	44.043	14799044	5795515	20567882	C5H10O	110-62-3	878	903	0.00385084	SemiStandardNonPolar	mainlib	Benzene	2.207	78.075	482968	158386	158386	C6H6	71-43-2	838	895	0.000363715	SemiStandardNonPolar	mainlib
2-Hexenal	5.785	41.052	429571989	112364131	706931412	C6H10O	505-57-7	926	926	0.033452	SemiStandardNonPolar	mainlib	Furan, 2-ethyl-	2.555	81.098	938461	288056	559382	C6H8O	3208-16-0	868	868	0.000244196	SemiStandardNonPolar	mainlib	1-Penten-3-one	2.388	55.045	5891902	1826357	2038267	C5H8O	1629-58-9	817	817	0.0044371	SemiStandardNonPolar	mainlib
o-Xylene	7.401	91.073	1763398	297930	522327	C8H10	95-47-6	829	829	0.000137321	SemiStandardNonPolar	mainlib	Butanoic acid, methyl ester	2.783	43.026	40501159	16651119	69217832	C5H10O2	623-42-7	958	958	0.0105388	SemiStandardNonPolar	mainlib	Pentanal	2.475	44.039	14954511	5597475	17675566	C5H10O	110-62-3	874	896	0.011262	SemiStandardNonPolar	mainlib
2-Heptenal, (Z)-	9.772	41.052	2669299	657597	4026997	C7H12O	57266-86-1	882	889	0.000207866	SemiStandardNonPolar	mainlib	2-Ethylacrolein	3.303	55.039	2740739	505829	1837081	C5H8O	922-63-4	823	823	0.000713164	SemiStandardNonPolar	mainlib	Butanoic acid, methyl ester	2.773	43.026	4818244	1492361	5217115	C5H10O2	623-42-7	950	950	0.00362854	SemiStandardNonPolar	mainlib
Phenol	10.96	94.053	14485893	3113793	8897310	C6H6O	108-95-2	937	938	0.00112806	SemiStandardNonPolar	mainlib	Toluene	3.494	91.05	244196943	80030498	199297434	C7H8	108-88-3	928	929	0.0635422	SemiStandardNonPolar	mainlib	1-Butanol, 3-methyl-	2.928	43.026	1640386	398500	1344316	C5H12O	123-51-3	869	869	0.00123535	SemiStandardNonPolar	mainlib
Acetic acid, hexyl ester	11.731	43.042	8395421	3018331	8545302	C8H16O2	142-92-7	865	866	0.000653775	SemiStandardNonPolar	mainlib	5-Hexen-3-one	3.555	41.046	2150491	552423	1212178	C6H10O	24253-30-3	839	855	0.000559577	SemiStandardNonPolar	mainlib	2-Propanol, 1-ethoxy-	3.199	45.046	2647024	424948	726561	C5H12O2	1569-02-4	921	921	0.00199343	SemiStandardNonPolar	mainlib
2-Hexen-1-ol, acetate, (Z)-	11.815	43.042	18159194	5363040	17804626	C8H14O2	56922-75-9	892	892	0.00141411	SemiStandardNonPolar	mainlib	Butanoic acid, 2-methyl-, methyl ester	3.682	57.073	11979815	4082894	21493701	C6H12O2	868-57-5	906	906	0.00311725	SemiStandardNonPolar	mainlib	1,3-Dioxolane, 2,4,5-trimethyl-	3.24	43.026	635512	260109	260109	C6H12O2	3299-32-9	802	802	0.000478594	SemiStandardNonPolar	mainlib
2-Octenal, (E)-	13.106	41.052	3160009	761918	4183003	C8H14O	2548-87-0	839	839	0.000246079	SemiStandardNonPolar	mainlib	Spiro[2,4]hepta-4,6-diene	4.128	91.05	1843838	821823	1482675	C7H8	765-46-8	912	951	0.000479783	SemiStandardNonPolar	mainlib	1-Pentanol	3.444	42.062	11139630	3379186	12300727	C5H12O	71-41-0	894	894	0.00838908	SemiStandardNonPolar	mainlib
Hydrogen isocyanate	14.035	43.042	5663737501	988161637	1003848025	CHNO	75-13-8	964	981	0.441051	SemiStandardNonPolar	mainlib	Hexanal	4.145	41.046	476402354	176882197	1062975940	C6H12O	66-25-1	896	896	0.123964	SemiStandardNonPolar	mainlib	Toluene	3.471	91.065	164247349	47124397	115471572	C7H8	108-88-3	927	928	0.123692	SemiStandardNonPolar	mainlib
Hydrogen isocyanate	14.075	43.042	2638022724	1024564405	1031448151	CHNO	75-13-8	979	979	0.20543	SemiStandardNonPolar	mainlib	2-Hexenal	5.574	41.046	5441519	1190334	5920035	C6H10O	505-57-7	832	832	0.00141593	SemiStandardNonPolar	mainlib	Butanoic acid, 2-methyl-, methyl ester	3.672	57.07	1549075	402269	1093388	C6H12O2	868-57-5	873	873	0.00116658	SemiStandardNonPolar	mainlib
Butane	14.109	43.042	3650119667	1025355792	1410843874	C4H10	106-97-8	815	820	0.284245	SemiStandardNonPolar	mainlib	2-Hexenal	5.808	41.046	751096573	185338446	1195695724	C6H10O	505-57-7	942	943	0.195442	SemiStandardNonPolar	mainlib	2,3-Butanediol, [S-(R*,R*)]-	3.887	45.046	23269020	5565694	9077781	C4H10O2	19132-06-0	908	920	0.0175235	SemiStandardNonPolar	mainlib
5-Hepten-3-one, 5-ethyl-4-methyl-	14.337	55.04	18104626	7435241	30463188	C10H18O	74764-56-0	875	877	0.00140986	SemiStandardNonPolar	mainlib	3,5-Heptadiyn-2-one	6.17	91.05	1642159	366737	667743	C7H6O	13879-71-5	819	840	0.000427304	SemiStandardNonPolar	mainlib	1,6-Heptadien-3-yne	4.105	91.065	1518344	706968	1060664	C7H8	5150-80-1	854	930	0.00114344	SemiStandardNonPolar	mainlib
Propargyl alcohol	14.444	55.04	7813007	2605382	2809033	C3H4O	107-19-7	838	966	0.000608421	SemiStandardNonPolar	mainlib	1-Butyne, 3-ethoxy-3-methyl-	6.355	97.087	1985254	434795	452180	C7H12O	7740-69-4	959	999	0.000516581	SemiStandardNonPolar	mainlib	Hexanal	4.115	44.039	363938498	132987064	807018621	C6H12O	66-25-1	904	904	0.274076	SemiStandardNonPolar	mainlib
Propanoic acid, hexyl ester	14.511	56.967	26892102	8569852	34744478	C9H18O2	2445-76-3	884	884	0.00209416	SemiStandardNonPolar	mainlib	trans-2-Hexenol	6.378	57.073	28696425	8782234	39674120	C6H12O		854	876	0.00746706	SemiStandardNonPolar	mainlib	2-Hexenal	5.751	41.049	305802268	73110781	456385725	C6H10O	505-57-7	937	937	0.230295	SemiStandardNonPolar	mainlib
1,3,5-Cycloheptatriene	14.752	91.073	417151	124361	217278	C7H8	544-25-2	828	837	3.24847e-05	SemiStandardNonPolar	mainlib	1-Hexanol	6.476	56.065	32931014	7815259	31940895	C6H14O	111-27-3	842	842	0.00856894	SemiStandardNonPolar	mainlib	1-Hexanol	6.439	56.074	56650875	13591321	61014577	C6H14O	111-27-3	905	905	0.0426629	SemiStandardNonPolar	mainlib
Camphor	15.554	95.074	302468	106324	502063	C10H16O	76-22-2	801	803	2.3554e-05	SemiStandardNonPolar	mainlib	1-Butanol, 2-methyl-, acetate	6.922	43.026	11998102	2949123	5909249	C7H14O2	624-41-9	849	850	0.00312201	SemiStandardNonPolar	mainlib	Hydrogen isocyanate	6.912	43.026	1191009	259065	259065	CHNO	75-13-8	854	941	0.00089693	SemiStandardNonPolar	mainlib
2,6-Nonadienal, (E,Z)-	15.789	41.052	2266239	657471	2334204	C9H14O	557-48-2	837	841	0.000176478	SemiStandardNonPolar	mainlib	1-Pentanol, 2-ethyl-	7.723	84.108	189785	64096	226436	C7H16O	27522-11-8	806	940	4.93837e-05	SemiStandardNonPolar	mainlib	Cyclopentene, 1-ethenyl-3-methylene-	7.364	91.065	2133353	446781	446781	C8H10	61142-07-2	841	846	0.00160659	SemiStandardNonPolar	mainlib
trans-2-Nonenal	15.946	41.052	3091728	932365	7608165	C9H16O		918	924	0.000240762	SemiStandardNonPolar	mainlib	Heptanal	7.733	41.046	5292111	1393771	9281241	C7H14O	111-71-7	873	873	0.00137705	SemiStandardNonPolar	mainlib	Heptanal	7.72	41.049	2327584	544331	2810735	C7H14O	111-71-7	890	892	0.00175287	SemiStandardNonPolar	mainlib
Benzeneacetic acid, .alpha.-oxo-, ethyl ester	16.288	105.043	639291	120518	214370	C10H10O3	1603-79-8	900	902	4.97834e-05	SemiStandardNonPolar	mainlib	Hexanoic acid, methyl ester	8.625	74.027	429714436	147101277	549792865	C7H14O2	106-70-7	945	945	0.111815	SemiStandardNonPolar	mainlib	Hexanoic acid, methyl ester	8.656	74.04	2750360	451973	765535	C7H14O2	106-70-7	807	810	0.00207125	SemiStandardNonPolar	mainlib
Decanal	17.137	41.052	2098692	689738	6645539	C10H20O	112-31-2	913	913	0.000163431	SemiStandardNonPolar	mainlib	Hexanal, 3,3-dimethyl-	9.417	69.066	1381709	400642	1564116	C8H16O	55320-57-5	814	823	0.000359533	SemiStandardNonPolar	mainlib	2-Heptenal, (Z)-	9.759	41.049	1606969	379171	670215	C7H12O	57266-86-1	808	810	0.00121018	SemiStandardNonPolar	mainlib
Benzaldehyde, 3,4-dimethyl-	17.408	133.002	3835443	510865	1997901	C9H10O	5973-71-7	875	884	0.000298677	SemiStandardNonPolar	mainlib	2-Heptenal, (Z)-	9.752	41.046	5473911	1390484	8108848	C7H12O	57266-86-1	892	900	0.00142436	SemiStandardNonPolar	mainlib	1-Hepten-3-ol	10.577	57.07	4628068	1098580	1780718	C7H14O	4938-52-7	800	820	0.00348532	SemiStandardNonPolar	mainlib
Oxirane, (propoxymethyl)-	20.836	43.042	588054	216573	378583	C6H12O2	3126-95-2	833	833	4.57934e-05	SemiStandardNonPolar	mainlib	1-Octen-3-one	10.577	55.039	3625993	755349	1602685	C8H14O	4312-99-6	840	860	0.000943515	SemiStandardNonPolar	mainlib	n-Caproic acid vinyl ester	10.738	43.026	9115176	2942121	5457084	C8H14O2	3050-69-9	847	862	0.00686449	SemiStandardNonPolar	mainlib
Undecane, 4,7-dimethyl-	21.624	56.967	1191052	467783	2177678	C13H28	17301-32-5	818	825	9.27506e-05	SemiStandardNonPolar	mainlib	3-Octanone, 2-methyl-	10.748	43.026	11815106	4289887	9542831	C9H18O	923-28-4	802	807	0.00307439	SemiStandardNonPolar	mainlib	Undecane, 2,2-dimethyl-	10.879	57.07	10653019	3354992	6177254	C13H28	17312-64-0	829	841	0.00802262	SemiStandardNonPolar	mainlib
Diisopropyl adipate	22.751	129.058	1575892	541249	1994688	C12H22O4	6938-94-9	874	877	0.000122719	SemiStandardNonPolar	mainlib	Pentane, 1,3-epoxy-4-methyl-	10.829	43.026	9717470	1991708	5480016	C6H12O	15045-60-0	829	859	0.00252857	SemiStandardNonPolar	mainlib	Furan, 2-pentyl-	10.976	81.113	2912974	710455	710455	C9H14O	3777-69-3	862	863	0.00219371	SemiStandardNonPolar	mainlib
Benzoic acid, 2-methylbutyl ester	29.156	105.043	318770	81065	213412	C12H16O2		837	897	2.48235e-05	SemiStandardNonPolar	mainlib	Heptane, 4-ethyl-2,2,6,6-tetramethyl-	10.896	57.073	11074759	3495344	7045528	C13H28	62108-31-0	839	856	0.00288175	SemiStandardNonPolar	mainlib	Octanal	11.335	41.049	3151917	886887	5441742	C8H16O	124-13-0	838	838	0.00237366	SemiStandardNonPolar	mainlib
Phthalic acid, butyl 3-methylbutyl ester	30.481	149.045	530486	163770	235205	C17H24O4		879	879	4.13105e-05	SemiStandardNonPolar	mainlib	Furan, 2-pentyl-	10.983	81.098	8593589	2362690	5458329	C9H14O	3777-69-3	882	885	0.00223613	SemiStandardNonPolar	mainlib	Acetic acid, hexyl ester	11.728	43.026	2149879	698842	980547	C8H16O2	142-92-7	886	887	0.00161904	SemiStandardNonPolar	mainlib
													3-Hexen-1-ol, acetate, (Z)-	11.509	43.026	18005332	4277602	12212604	C8H14O2	3681-71-8	931	931	0.00468515	SemiStandardNonPolar	mainlib	2-Hexen-1-ol, acetate	11.811	43.026	4601579	993844	1378090	C8H14O2	10094-40-3	813	823	0.00346537	SemiStandardNonPolar	mainlib
													Acetic acid, hexyl ester	11.707	43.026	298502827	116222720	347861826	C8H16O2	142-92-7	908	908	0.0776731	SemiStandardNonPolar	mainlib	2-Propyl-1-pentanol	12.194	57.07	2543592	735469	1769741	C8H18O	58175-57-8	869	874	0.00191554	SemiStandardNonPolar	mainlib
													2-Hexen-1-ol, acetate, (Z)-	11.798	43.026	604682022	218529412	670211859	C8H14O2	56922-75-9	943	943	0.157344	SemiStandardNonPolar	mainlib	2-Butenal, 2-ethenyl-	12.22	67.042	660159	153605	153605	C6H8O	20521-42-0	800	800	0.000497155	SemiStandardNonPolar	mainlib
													Heptanoic acid, methyl ester	12.069	74.027	5204702	1527296	3358469	C8H16O2	106-73-0	830	830	0.00135431	SemiStandardNonPolar	mainlib	Benzyl alcohol	12.335	79.076	1231233	288613	510607	C7H8O	100-51-6	818	824	0.000927222	SemiStandardNonPolar	mainlib
													2-Octenal, (E)-	13.069	41.046	4188262	1624564	11914555	C8H14O	2548-87-0	816	817	0.00108982	SemiStandardNonPolar	mainlib	Spiro[3.3]hepta-1,5-diene	12.62	91.065	2921846	518844	518844	C7H8	22635-78-5	845	845	0.0022004	SemiStandardNonPolar	mainlib
													3(2H)-Furanone, 4-methoxy-2,5-dimethyl-	13.132	43.026	29249959	9191816	30927172	C7H10O3	4077-47-8	890	899	0.0076111	SemiStandardNonPolar	mainlib	Decane, 2,3,5,8-tetramethyl-	13.062	43.026	4660188	1650186	9196132	C14H30	192823-15-7	843	845	0.00350951	SemiStandardNonPolar	mainlib
													Phenol, 2-methoxy-	13.988	109.048	7257829	1886236	8129782	C7H8O2	32994	924	926	0.00188855	SemiStandardNonPolar	mainlib	Undecane, 5,7-dimethyl-	13.227	43.026	1803438	563564	1949368	C13H28	17312-83-3	856	858	0.00135814	SemiStandardNonPolar	mainlib
													Ethanone, 2,2-dihydroxy-1-phenyl-	14.172	105.097	1059111	220789	597429	C8H8O3	1075-06-5	954	954	0.00027559	SemiStandardNonPolar	mainlib	Cyclobutane, butyl-	13.471	41.049	1251603	361068	1398510	C8H16	13152-44-8	810	810	0.000942562	SemiStandardNonPolar	mainlib
													Linalool	14.296	41.046	11464741	4203993	37044466	C10H18O	78-70-6	897	898	0.00298323	SemiStandardNonPolar	mainlib	Oxalic acid, allyl pentyl ester	14.155	71.074	440239	144907	144907	C10H16O4		859	900	0.000331537	SemiStandardNonPolar	mainlib
													Nonanal	14.42	41.046	9266315	3140143	22690555	C9H18O	124-19-6	922	922	0.00241118	SemiStandardNonPolar	mainlib	Heptane, 2,4-dimethyl-	14.377	71.074	1558307	376587	863177	C9H20	2213-23-2	881	894	0.00117354	SemiStandardNonPolar	mainlib
													Pentanoic acid, 1,1-dimethylpropyl ester	14.538	71.072	346002	101055	206233	C10H20O2	117421-32-6	837	897	9.00328e-05	SemiStandardNonPolar	mainlib	Nonanal	14.41	41.049	8644999	2690130	18734222	C9H18O	124-19-6	912	912	0.00651041	SemiStandardNonPolar	mainlib
													Octanoic acid, methyl ester	14.994	74.027	139630041	50918220	186311388	C9H18O2	111-11-5	906	907	0.036333	SemiStandardNonPolar	mainlib	Heptane, 2,4-dimethyl-	14.524	43.026	1241339	387242	923660	C9H20	2213-23-2	844	869	0.000934832	SemiStandardNonPolar	mainlib
													trans-2-Nonenal	15.943	41.046	791884	260180	1674632	C9H16O		809	809	0.000206055	SemiStandardNonPolar	mainlib	Phenylethyl Alcohol	14.659	91.065	5935428	1143109	2243149	C8H10O	22258	943	946	0.00446987	SemiStandardNonPolar	mainlib
													Decanal	17.13	41.046	1115809	389489	3093319	C10H20O	112-31-2	894	894	0.000290343	SemiStandardNonPolar	mainlib	Bicyclo[2.2.1]heptan-2-one, 1,7,7-trimethyl-, (1S)-	15.524	95.122	375939	132385	132385	C10H16O	464-48-2	801	816	0.000283114	SemiStandardNonPolar	mainlib
													2-Decenal, (Z)-	18.502	41.046	1466931	474374	3848859	C10H18O	2497-25-8	931	931	0.000381708	SemiStandardNonPolar	mainlib	trans-2-Nonenal	15.93	41.049	1223643	394676	1361281	C9H16O		880	880	0.000921506	SemiStandardNonPolar	mainlib
													Decane, 6-ethyl-2-methyl-	19.397	57.073	758239	265360	1078494	C13H28	62108-21-8	806	818	0.0001973	SemiStandardNonPolar	mainlib	Naphthalene	16.557	128.052	1120588	226536	226536	C10H8	91-20-3	946	946	0.000843897	SemiStandardNonPolar	mainlib
													Undecane, 4,7-dimethyl-	21.617	57.073	1067718	411709	1788695	C13H28	17301-32-5	822	831	0.00027783	SemiStandardNonPolar	mainlib	Dodecane	16.976	57.07	1076351	373808	914285	C12H26	112-40-3	846	851	0.000810583	SemiStandardNonPolar	mainlib
																										Decanal	17.12	41.049	1335736	449596	1637995	C10H20O	112-31-2	924	924	0.00100592	SemiStandardNonPolar	mainlib
																										2-Butanone, 3-methyl-	17.251	85.602	264423	88816	88816	C5H10O	563-80-4	950	950	0.000199133	SemiStandardNonPolar	mainlib
																										Undecane, 4,7-dimethyl-	18.931	43.026	1502221	551582	2372763	C13H28	17301-32-5	848	850	0.0011313	SemiStandardNonPolar	mainlib
																										Tridecane	19.384	57.07	6045143	2157703	10095423	C13H28	629-50-5	877	880	0.0045525	SemiStandardNonPolar	mainlib
																										Decane, 2,9-dimethyl-	20.819	43.026	1573212	558114	1231713	C12H26	1002-17-1	803	855	0.00118476	SemiStandardNonPolar	mainlib
																										Tridecane, 3-methyl-	20.97	57.07	707911	247596	247596	C14H30	6418-41-3	806	812	0.000533116	SemiStandardNonPolar	mainlib
																										Decane, 3,7-dimethyl-	21.104	57.07	1726707	636750	2391119	C12H26	17312-54-8	844	854	0.00130036	SemiStandardNonPolar	mainlib
																										Tetradecane	21.607	57.07	8450288	3370160	16284932	C14H30	629-59-4	885	885	0.00636378	SemiStandardNonPolar	mainlib
																										Undecane, 4,7-dimethyl-	22.915	43.026	544260	165371	165371	C13H28	17301-32-5	841	861	0.000409873	SemiStandardNonPolar	mainlib
																										Undecane, 4,7-dimethyl-	23.693	57.07	917571	326364	829382	C13H28	17301-32-5	820	829	0.000691008	SemiStandardNonPolar	mainlib
																										2,4-Di-tert-butylphenol	23.961	191.008	478912	175344	175344	C14H22O	96-76-4	817	817	0.000360661	SemiStandardNonPolar	mainlib
